# Supplementary material for: Independent genomewide screens identify the tumor suppressor VTRNA2-1 as a human epiallele responsive to periconceptional environment
Source: Genome Biol. 2015 Jun 11;16(1):118. doi: 10.1186/s13059-015-0660-y (PMC4464629; doi:10.1186/s13059-015-0660-y)
Supplement: Additional file 2: — Supplementary Tables S1 to S7. [file 13059_2015_660_MOESM2_ESM.xlsx]

## Sheet: Contents
Supplementary Tables
Supplementary Table 1 Unfiltered ME bins. The 13,566 200bp bins with systemic interindividual variation index (SIVI) ≥20
Supplementary Table 2 The 4852 ME bins with no evidence of genetic variation (SNP score=1, no overlap with segmental duplication).
Supplementary Table 3 The 109 ME bins which, additionally, contain ≥6 CpG sites.
Supplementary Table 4 Associations between maternal periconceptional nutritional status biomarkers and infant DNA methylation at VTRNA2-1.
Supplementary Table 5 Jaffe and Irizarry (Genome Biol 15, R31 (2014)) obtained flow-sorted blood from 6 adult males, and screened the 450k array for CpGs exhibiting significant differences in methylation according to WBC-type. Data from the study is publicly available in the FlowSorted.Blood.450k Bioconductor package in R. This provides a table of p-value and associated statistics for each probe …
Supplementary Table 6 Significance (p-values) for Spearman correlation of first 10 principal components with data-driven estimates of WBC types. Principal components obtained from PCA of methylation data from pipeline p4.
Supplementary Table 7 Top 10 SoC DMRs identified in the Bump Hunting analysis, including annotation relative to ME CpGs identified by Harris et al (2013 Epigenetics).

## Sheet: Supplementary Table 1
UCSC browser coordinates	Bin	SIVI	C01_HF Total CpG sites	C01_HF CpG sites covered	C01_HF Average methylation	C02_HF Total CpG sites	C02_HF CpG sites covered	C02_HF Average methylation	C01_PBL Total CpG sites	C01_PBL CpG sites covered	C01_PBL Average methylation	C02_PBL Total CpG sites	C02_PBL_ CpG sites covered	C02_PBL Average methylation	SNP score (raw)	SNP score (filtered)	Segdup	GS1 Symbol	GS1 Description	GS1 Distance	GS2 Symbol	GS2 Description	GS2 Distance	GS3 Symbol	GS3 Description	GS3 Distance	GE1 Symbol	GE1 Description	GE1 Distance	GE2 Symbol	GE2 Description	GE2 Distance	GE3 Symbol	GE3 Description	GE3 Distance	Bin Intragenic to Genes	Exons overlapped by Bin
chr1:100656201-100656400	chr1_100656400	21.27	2	2	61.09	2	2	33.97	2	2	67.76	2	2	41.24	1	1	No	LRRC39	leucine-rich repeat-containing protein 39 isoform 2	-12471	TRMT13	tRNA:m(4)X modification enzyme TRM13 homolog	57595	SASS6	spindle assembly abnormal protein 6 homolog	-57789	DBT	lipoamide acyltransferase component of branched-chain alpha-keto acid dehydrogenase complex, mitochondrial precursor	-3823	TRMT13	tRNA:m(4)X modification enzyme TRM13 homolog	40246	LRRC39	leucine-rich repeat-containing protein 39 isoform 2	-42297	DBT	DBT
chr1:101034201-101034400	chr1_101034400	22.37	3	3	86.93	3	3	55.91	3	3	79.59	3	3	51.41	1	1	No	GPR88	probable G-protein coupled receptor 88	30573	RP11-84O12.4	(no description)	78260	VCAM1	vascular cell adhesion protein 1 isoform a precursor	-150895	GPR88	probable G-protein coupled receptor 88	26717	CDC14A	dual specificity protein phosphatase CDC14A isoform 1	48467	RP11-84O12.4	(no description)	58305
chr1:101042601-101042800	chr1_101042800	32.07	2	2	86.97	2	2	47.06	2	2	94.44	2	2	43.75	0.3	0.5	No	GPR88	probable G-protein coupled receptor 88	38973	RP11-84O12.4	(no description)	69860	VCAM1	vascular cell adhesion protein 1 isoform a precursor	-142495	GPR88	probable G-protein coupled receptor 88	35117	RP11-84O12.4	(no description)	49905	CDC14A	dual specificity protein phosphatase CDC14A isoform 1	56867
chr1:101133201-101133400	chr1_101133400	20.91	4	4	71.59	4	4	95.11	4	4	69.99	4	4	92.74	0	0	No	RP11-84O12.4	(no description)	-20740	VCAM1	vascular cell adhesion protein 1 isoform a precursor	-51895	GPR88	probable G-protein coupled receptor 88	129573	RP11-84O12.4	(no description)	-40695	VCAM1	vascular cell adhesion protein 1 isoform a precursor	-71301	GPR88	probable G-protein coupled receptor 88	125717
chr1:101134401-101134600	chr1_101134600	26.93	4	4	61.46	4	4	91.06	4	4	59.67	4	4	88.53	0.2	0	No	RP11-84O12.4	(no description)	-21940	VCAM1	vascular cell adhesion protein 1 isoform a precursor	-50695	GPR88	probable G-protein coupled receptor 88	130773	RP11-84O12.4	(no description)	-41895	VCAM1	vascular cell adhesion protein 1 isoform a precursor	-70101	GPR88	probable G-protein coupled receptor 88	126917
chr1:101140601-101140800	chr1_101140800	42.18	2	2	45.12	2	2	90.28	2	2	47.67	2	2	94.11	0	0	No	RP11-84O12.4	(no description)	-28140	VCAM1	vascular cell adhesion protein 1 isoform a precursor	-44495	GPR88	probable G-protein coupled receptor 88	136973	RP11-84O12.4	(no description)	-48095	VCAM1	vascular cell adhesion protein 1 isoform a precursor	-63901	GPR88	probable G-protein coupled receptor 88	133117
chr1:101216001-101216200	chr1_101216200	24.51	3	3	81.28	3	3	53.47	3	3	85.71	3	3	57.08	0.5	1	No	VCAM1	vascular cell adhesion protein 1 isoform b precursor	30905	RP11-84O12.4	(no description)	-103540	EXTL2	exostosin-like 2 isoform 4	144635	VCAM1	vascular cell adhesion protein 1 isoform b precursor	11499	EXTL2	exostosin-like 2 isoform 4	121827	RP11-84O12.4	(no description)	-123495
chr1:102020201-102020400	chr1_102020400	20.07	2	2	50	2	2	79.37	2	2	43.75	2	2	70.59	0.3	0.3	No	RNU6-31P	(no description)	-213849	OLFM3	noelin-3 isoform 1 precursor	292336	DNAJA1P5	(no description)	-317266	RNU6-31P	(no description)	-213876	OLFM3	noelin-3 isoform 2 precursor	247822	S1PR1	sphingosine 1-phosphate receptor 1	313224
chr1:102065401-102065600	chr1_102065600	43.4	2	2	89.33	2	2	34.06	2	2	92.83	2	2	42.44	1	1	No	OLFM3	noelin-3 isoform 1 precursor	247136	RNU6-31P	(no description)	-259049	DNAJA1P5	(no description)	-272066	OLFM3	noelin-3 isoform 2 precursor	202622	RNU6-31P	(no description)	-259076	DNAJA1P5	(no description)	-294799
chr1:102199201-102199400	chr1_102199400	24.22	2	2	57.47	2	2	86.04	2	2	52.78	2	2	85.89	0	0	No	OLFM3	noelin-3 isoform 1 precursor	113336	DNAJA1P5	(no description)	-138266	RNU6-31P	(no description)	-392849	OLFM3	noelin-3 isoform 2 precursor	68822	DNAJA1P5	(no description)	-160999	RNU6-31P	(no description)	-392876
chr1:102607401-102607600	chr1_102607600	20.35	3	3	53.58	3	3	87.37	3	3	62.3	3	3	90.18	1	1	No	OLFM3	(no description)	-144710	DNAJA1P5	(no description)	269934	RNU6-31P	(no description)	-801049	DNAJA1P5	(no description)	247201	OLFM3	(no description)	-339378	COL11A1	collagen alpha-1(XI) chain isoform E preproprotein	734522
chr1:104109801-104110000	chr1_104110000	20.06	2	2	74	2	2	44.34	2	2	84.93	2	2	47.37	1	0	No	ACTG1P4	(no description)	-2125	AMY2B	alpha-amylase 2B precursor	12635	RNPC3	RNA-binding protein 40	41323	ACTG1P4	(no description)	-4108	RNPC3	RNA-binding protein 40	12041	AMY2B	alpha-amylase 2B precursor	-12256	AMY2B
chr1:104576201-104576400	chr1_104576400	22.17	3	3	65.23	3	3	88.41	3	3	64.83	3	3	87.63	1	1	No	LOC100129138	(no description)	-39344	AMY1B	alpha-amylase 1 precursor	283838	AMY1C	alpha-amylase 1 precursor	283860	LOC100129138	(no description)	-43393	AMY1A	alpha-amylase 1 precursor	274989	AMY1B	alpha-amylase 1 precursor	274990
chr1:104807601-104807800	chr1_104807800	31.75	3	3	95.9	3	3	62.36	3	3	98.25	3	3	64.09	0	0	No	LOC100129138	(no description)	192056	AMY1B	alpha-amylase 1 precursor	515238	AMY1C	alpha-amylase 1 precursor	515260	LOC100129138	(no description)	188007	AMY1A	alpha-amylase 1 precursor	506389	AMY1B	alpha-amylase 1 precursor	506390
chr1:104815801-104816000	chr1_104816000	21.79	3	3	59.74	3	3	86.82	3	3	57.92	3	3	91.98	0	0	No	LOC100129138	(no description)	200256	AMY1B	alpha-amylase 1 precursor	523438	AMY1C	alpha-amylase 1 precursor	523460	LOC100129138	(no description)	196207	AMY1A	alpha-amylase 1 precursor	514589	AMY1B	alpha-amylase 1 precursor	514590
chr1:104825401-104825600	chr1_104825600	26.24	2	2	48.47	2	2	88.84	2	2	44.76	2	2	79.18	0	0	No	LOC100129138	(no description)	209856	AMY1B	alpha-amylase 1 precursor	533038	AMY1C	alpha-amylase 1 precursor	533060	LOC100129138	(no description)	205807	AMY1A	alpha-amylase 1 precursor	524189	AMY1B	alpha-amylase 1 precursor	524190
chr1:104927601-104927800	chr1_104927800	25.87	2	2	30.95	2	2	60.83	2	2	28.19	2	2	64.42	0	0	No	LOC100129138	(no description)	312056	AMY1B	alpha-amylase 1 precursor	635238	AMY1C	alpha-amylase 1 precursor	635260	LOC100129138	(no description)	308007	AMY1A	alpha-amylase 1 precursor	626389	AMY1B	alpha-amylase 1 precursor	626390
chr1:105421201-105421400	chr1_105421400	35.87	2	2	38.1	2	2	74.92	2	2	37.14	2	2	75.34	1	1	No	LOC100129138	(no description)	805656	AMY1B	alpha-amylase 1 precursor	1128838	AMY1C	alpha-amylase 1 precursor	1128860	LOC100129138	(no description)	801607	AMY1A	alpha-amylase 1 precursor	1119989	AMY1B	alpha-amylase 1 precursor	1119990
chr1:105569001-105569200	chr1_105569200	20.41	3	3	54.16	3	3	85.71	3	3	44.57	3	3	92.88	0	1	No	LOC100129138	(no description)	953456	AMY1B	alpha-amylase 1 precursor	1276638	AMY1C	alpha-amylase 1 precursor	1276660	LOC100129138	(no description)	949407	AMY1A	alpha-amylase 1 precursor	1267789	AMY1B	alpha-amylase 1 precursor	1267790
chr1:105655601-105655800	chr1_105655800	51.26	2	2	16.76	2	2	70.65	2	2	20.24	2	2	74.3	0	0	No	LOC100129138	(no description)	1040056	AMY1B	alpha-amylase 1 precursor	1363238	AMY1C	alpha-amylase 1 precursor	1363260	LOC100129138	(no description)	1036007	AMY1A	alpha-amylase 1 precursor	1354389	AMY1B	alpha-amylase 1 precursor	1354390
chr1:105660201-105660400	chr1_105660400	43.27	2	2	45.45	2	2	96.88	2	2	50	2	2	97.37	1	1	No	LOC100129138	(no description)	1044656	AMY1B	alpha-amylase 1 precursor	1367838	AMY1C	alpha-amylase 1 precursor	1367860	LOC100129138	(no description)	1040607	AMY1A	alpha-amylase 1 precursor	1358989	AMY1B	alpha-amylase 1 precursor	1358990
chr1:105791201-105791400	chr1_105791400	92.72	2	2	95.35	2	2	0	2	2	98.21	2	2	0	0	0	No	LOC100129138	(no description)	1175656	AMY1B	alpha-amylase 1 precursor	1498838	AMY1C	alpha-amylase 1 precursor	1498860	LOC100129138	(no description)	1171607	AMY1A	alpha-amylase 1 precursor	1489989	AMY1B	alpha-amylase 1 precursor	1489990
chr1:105804401-105804600	chr1_105804600	41.17	2	2	98.15	2	2	50	2	2	93.2	2	2	47.92	0.2	0	No	LOC100129138	(no description)	1188856	AMY1B	alpha-amylase 1 precursor	1512038	AMY1C	alpha-amylase 1 precursor	1512060	LOC100129138	(no description)	1184807	AMY1A	alpha-amylase 1 precursor	1503189	AMY1B	alpha-amylase 1 precursor	1503190
chr1:105950401-105950600	chr1_105950600	42.45	4	4	87.5	4	4	42.19	4	4	90.36	4	4	41.16	0	0	No	LOC100129138	(no description)	1334856	PRMT6	protein arginine N-methyltransferase 6	-1648766	AMY1B	alpha-amylase 1 precursor	1658038	LOC100129138	(no description)	1330807	AMY1A	alpha-amylase 1 precursor	1649189	AMY1B	alpha-amylase 1 precursor	1649190
chr1:106069401-106069600	chr1_106069600	28.07	2	2	47.49	2	2	76.62	2	2	46.08	2	2	75.49	1	1	No	LOC100129138	(no description)	1453856	PRMT6	protein arginine N-methyltransferase 6	-1529766	NTNG1	netrin-G1 isoform 1 precursor	-1613128	LOC100129138	(no description)	1449807	PRMT6	protein arginine N-methyltransferase 6	-1532416	AMY1A	alpha-amylase 1 precursor	1768189
chr1:106474401-106474600	chr1_106474600	21.44	2	2	60.06	2	2	84.03	2	2	60.89	2	2	86.96	0	1	No	PRMT6	protein arginine N-methyltransferase 6	-1124766	NTNG1	netrin-G1 isoform 1 precursor	-1208128	VAV3	guanine nucleotide exchange factor VAV3 isoform 2	1756626	PRMT6	protein arginine N-methyltransferase 6	-1127416	NTNG1	netrin-G1 isoform 1 precursor	-1549975	VAV3	guanine nucleotide exchange factor VAV3 isoform 1	1639281
chr1:106792601-106792800	chr1_106792800	34.64	2	2	60	2	2	96.43	2	2	59.05	2	2	98.14	0	0	No	PRMT6	protein arginine N-methyltransferase 6	-806566	NTNG1	netrin-G1 isoform 1 precursor	-889928	VAV3	guanine nucleotide exchange factor VAV3 isoform 2	1438426	PRMT6	protein arginine N-methyltransferase 6	-809216	NTNG1	netrin-G1 isoform 1 precursor	-1231775	VAV3	guanine nucleotide exchange factor VAV3 isoform 1	1321081
chr1:106900801-106901000	chr1_106901000	22.3	4	2	62.04	4	2	95.83	4	2	61.54	4	2	89.58	0.3	0	No	PRMT6	protein arginine N-methyltransferase 6	-698366	NTNG1	netrin-G1 isoform 1 precursor	-781728	VAV3	guanine nucleotide exchange factor VAV3 isoform 2	1330226	PRMT6	protein arginine N-methyltransferase 6	-701016	NTNG1	netrin-G1 isoform 1 precursor	-1123575	VAV3	guanine nucleotide exchange factor VAV3 isoform 1	1212881
chr1:107112201-107112400	chr1_107112400	25.23	3	3	89.12	3	3	58.07	3	3	86.87	3	3	51.28	0	0	No	PRMT6	protein arginine N-methyltransferase 6	-486966	NTNG1	netrin-G1 isoform 1 precursor	-570328	VAV3	guanine nucleotide exchange factor VAV3 isoform 2	1118826	PRMT6	protein arginine N-methyltransferase 6	-489616	NTNG1	netrin-G1 isoform 1 precursor	-912175	VAV3	guanine nucleotide exchange factor VAV3 isoform 1	1001481
chr1:107222201-107222400	chr1_107222400	20.38	2	2	48.08	2	2	73.81	2	2	50	2	2	72.47	0.5	0	No	PRMT6	protein arginine N-methyltransferase 6	-376966	NTNG1	netrin-G1 isoform 1 precursor	-460328	VAV3	guanine nucleotide exchange factor VAV3 isoform 2	1008826	PRMT6	protein arginine N-methyltransferase 6	-379616	NTNG1	netrin-G1 isoform 1 precursor	-802175	VAV3	guanine nucleotide exchange factor VAV3 isoform 1	891481
chr1:107285601-107285800	chr1_107285800	22.89	2	2	41.51	2	2	70.7	2	2	48.91	2	2	79.27	0	0	No	PRMT6	protein arginine N-methyltransferase 6	-313566	NTNG1	netrin-G1 isoform 1 precursor	-396928	VAV3	guanine nucleotide exchange factor VAV3 isoform 2	945426	PRMT6	protein arginine N-methyltransferase 6	-316216	NTNG1	netrin-G1 isoform 1 precursor	-738775	VAV3	guanine nucleotide exchange factor VAV3 isoform 1	828081
chr1:107491401-107491600	chr1_107491600	56.7	3	3	29.57	3	3	90.51	3	3	25.79	3	3	93.81	0	0	No	PRMT6	protein arginine N-methyltransferase 6	-107766	NTNG1	netrin-G1 isoform 1 precursor	-191128	VAV3	guanine nucleotide exchange factor VAV3 isoform 2	739626	PRMT6	protein arginine N-methyltransferase 6	-110416	NTNG1	netrin-G1 isoform 1 precursor	-532975	VAV3	guanine nucleotide exchange factor VAV3 isoform 1	622281
chr1:107491801-107492000	chr1_107492000	43.71	2	2	30	2	2	80.51	2	2	28	2	2	87.3	0	0	No	PRMT6	protein arginine N-methyltransferase 6	-107366	NTNG1	netrin-G1 isoform 1 precursor	-190728	VAV3	guanine nucleotide exchange factor VAV3 isoform 2	739226	PRMT6	protein arginine N-methyltransferase 6	-110016	NTNG1	netrin-G1 isoform 1 precursor	-532575	VAV3	guanine nucleotide exchange factor VAV3 isoform 1	621881
chr1:107650601-107650800	chr1_107650800	29.41	2	2	43.33	2	2	80.45	2	2	46.67	2	2	79.41	0	0	No	NTNG1	netrin-G1 isoform 1 precursor	-31928	PRMT6	protein arginine N-methyltransferase 6	51434	VAV3	guanine nucleotide exchange factor VAV3 isoform 2	580426	PRMT6	protein arginine N-methyltransferase 6	48784	NTNG1	netrin-G1 isoform 1 precursor	-373775	VAV3	guanine nucleotide exchange factor VAV3 isoform 1	463081
chr1:107863601-107863800	chr1_107863800	30.78	2	2	84.62	2	2	43.59	2	2	83.33	2	2	48.08	0	0	No	NTNG1	netrin-G1 isoform 3 precursor	180956	PRMT6	protein arginine N-methyltransferase 6	264434	VAV3	guanine nucleotide exchange factor VAV3 isoform 2	367426	NTNG1	netrin-G1 isoform 1 precursor	-160775	VAV3	guanine nucleotide exchange factor VAV3 isoform 1	250081	PRMT6	protein arginine N-methyltransferase 6	261784	NTNG1
chr1:108011401-108011600	chr1_108011600	26.2	6	6	79.13	6	3	50	6	6	82.56	6	3	51.11	0.1	0	No	VAV3	guanine nucleotide exchange factor VAV3 isoform 2	219626	NTNG1	netrin-G1 isoform 3 precursor	328756	PRMT6	protein arginine N-methyltransferase 6	412234	NTNG1	netrin-G1 isoform 1 precursor	-12975	VAV3	guanine nucleotide exchange factor VAV3 isoform 1	102281	PRMT6	protein arginine N-methyltransferase 6	409584	NTNG1
chr1:10820201-10820400	chr1_10820400	27.02	2	2	37.84	2	2	86.88	2	2	36.96	2	2	75	1	1	No	CASZ1	zinc finger protein castor homolog 1 isoform a	36433	C1orf127	uncharacterized protein C1orf127 precursor	221794	TARDBP	TAR DNA-binding protein 43	-252378	CASZ1	zinc finger protein castor homolog 1 isoform b	-113038	PEX14	peroxisomal membrane protein PEX14	129485	C1orf127	uncharacterized protein C1orf127 precursor	186229	CASZ1
chr1:108248601-108248800	chr1_108248800	29.29	3	3	96.58	3	3	63	3	3	98.85	3	3	66.67	0	0	No	VAV3	guanine nucleotide exchange factor VAV3 isoform 2	-17574	MIR7852	(no description)	-191144	VAV3-AS1	(no description)	-258364	VAV3	guanine nucleotide exchange factor VAV3 isoform 2	-134919	MIR7852	(no description)	-191226	NTNG1	netrin-G1 isoform 3 precursor	224225	VAV3
chr1:10828001-10828200	chr1_10828200	40.38	3	3	56.28	3	3	98.48	3	3	53.87	3	3	96.67	0	0	No	CASZ1	zinc finger protein castor homolog 1 isoform a	28633	C1orf127	uncharacterized protein C1orf127 precursor	213994	TARDBP	TAR DNA-binding protein 43	-244578	CASZ1	zinc finger protein castor homolog 1 isoform b	-120838	PEX14	peroxisomal membrane protein PEX14	137285	C1orf127	uncharacterized protein C1orf127 precursor	178429	CASZ1
chr1:108459601-108459800	chr1_108459800	40.51	2	2	50.48	2	2	0	2	2	45.31	2	2	0	1	1	No	MIR7852	(no description)	19856	VAV3-AS1	(no description)	-47364	VAV3	guanine nucleotide exchange factor VAV3 isoform 1	47845	MIR7852	(no description)	19774	VAV3-AS1	(no description)	-77529	SLC25A24	calcium-binding mitochondrial carrier protein SCaMC-1 isoform 1	217643	VAV3
chr1:108525601-108525800	chr1_108525800	32.04	2	2	25.93	2	2	65	2	2	19.2	2	2	67.98	1	1	No	VAV3	guanine nucleotide exchange factor VAV3 isoform 1	-18155	VAV3-AS1	(no description)	18636	MIR7852	(no description)	85856	VAV3-AS1	(no description)	-11529	MIR7852	(no description)	85774	SLC25A24	calcium-binding mitochondrial carrier protein SCaMC-1 isoform 1	151643	VAV3-AS1
chr1:109098201-109098400	chr1_109098400	25.23	2	2	92.92	2	2	64.45	2	2	97.44	2	2	68.75	0	0	No	FAM102B	protein FAM102B	-4670	NBPF6	neuroblastoma breakpoint family member 6 isoform 1	105397	HENMT1	small RNA 2'-O-methyltransferase	105444	FAM102B	protein FAM102B	-83649	NBPF6	neuroblastoma breakpoint family member 6 isoform 1	85040	HENMT1	small RNA 2'-O-methyltransferase	92609
chr1:109267001-109267200	chr1_109267200	39.82	2	2	47.37	2	2	93.75	2	2	44.29	2	2	100	0.5	0.5	No	FNDC7	fibronectin type III domain-containing protein 7 precursor	11545	STXBP3	syntaxin-binding protein 3	-22184	PRPF38B	(no description)	32166	FNDC7	fibronectin type III domain-containing protein 7 precursor	-18267	PRPF38B	(no description)	22678	HENMT1	small RNA 2'-O-methyltransferase	-76191	FNDC7
chr1:109308401-109308600	chr1_109308600	21.92	4	4	73.26	4	4	95.55	4	4	72.92	4	4	95.88	1	1	No	STXBP3	syntaxin-binding protein 3	19216	FNDC7	fibronectin type III domain-containing protein 7 precursor	52945	PRPF38B	(no description)	73566	FNDC7	fibronectin type III domain-containing protein 7 precursor	23133	STXBP3	syntaxin-binding protein 3	-43648	AKNAD1	(no description)	50019	STXBP3
chr1:109327801-109328000	chr1_109328000	27.94	3	3	59.86	3	3	90.95	3	3	60.73	3	3	94.57	1	1	No	STXBP3	syntaxin-binding protein 3	38616	AKNAD1	protein AKNAD1	71826	SPATA42	(no description)	-71938	STXBP3	syntaxin-binding protein 3	-24248	AKNAD1	(no description)	30619	FNDC7	fibronectin type III domain-containing protein 7 precursor	42533	STXBP3
chr1:109527801-109528000	chr1_109528000	22.19	2	2	65.36	2	2	91.24	2	2	61.64	2	2	92.16	1	1	No	CLCC1	chloride channel CLIC-like protein 1 isoform 1 precursor	-21779	WDR47	WD repeat-containing protein 47 isoform 2	56950	TAF13	transcription initiation factor TFIID subunit 13	90724	WDR47	WD repeat-containing protein 47 isoform 3	-15063	GPSM2	G-protein-signaling modulator 2	54856	CLCC1	chloride channel CLIC-like protein 1 isoform 4 precursor	-55771	WDR47
chr1:109802201-109802400	chr1_109802400	29.17	2	2	81.07	2	2	38.64	2	2	97.67	2	2	48.48	0	0	No	CELSR2	cadherin EGF LAG seven-pass G-type receptor 2 precursor	9660	PSRC1	proline/serine-rich coiled-coil protein 1 isoform a	23490	SARS	(no description)	45786	CELSR2	cadherin EGF LAG seven-pass G-type receptor 2 precursor	-16078	PSRC1	proline/serine-rich coiled-coil protein 1 isoform a	19875	SARS	serine--tRNA ligase, cytoplasmic	21496	CELSR2
chr1:110230001-110230200	chr1_110230200	30.44	8	6	55	8	5	11.43	8	7	67.92	8	8	8.18	0.3	0.3	Yes	GSTM1	glutathione S-transferase Mu 1 isoform 1	-317	GSTM2	glutathione S-transferase Mu 2 isoform 1	19457	GSTM5	glutathione S-transferase Mu 5	-24763	GSTM2	glutathione S-transferase Mu 2 isoform 2	3481	GSTM1	glutathione S-transferase Mu 1 isoform 1	-6267	GSTM4	glutathione S-transferase Mu 4 isoform 2	21977
chr1:110246801-110247000	chr1_110247000	22.52	5	5	69.89	5	5	93.61	5	5	70.11	5	5	93.13	1	1	Yes	GSTM5	glutathione S-transferase Mu 5	-7963	GSTM1	glutathione S-transferase Mu 1 isoform 2	16483	GSTM2	glutathione S-transferase Mu 2 isoform 1	36257	GSTM1	glutathione S-transferase Mu 1 isoform 2	10533	GSTM5	glutathione S-transferase Mu 5	-13990	GSTM2	glutathione S-transferase Mu 2 isoform 2	20281
chr1:110251601-110251800	chr1_110251800	27.29	2	2	46.3	2	2	80	2	2	42.11	2	2	85.71	0.5	0.5	Yes	GSTM5	glutathione S-transferase Mu 5	-3163	GSTM1	glutathione S-transferase Mu 1 isoform 2	21283	GSTM3	glutathione S-transferase Mu 3	31960	GSTM5	glutathione S-transferase Mu 5	-9190	GSTM1	glutathione S-transferase Mu 1 isoform 2	15333	GSTM3	glutathione S-transferase Mu 3	24853
chr1:110587801-110588000	chr1_110588000	27.93	3	3	94.95	3	3	64.81	3	3	97.13	3	3	64	0	0	No	STRIP1	(no description)	10678	ALX3	homeobox protein aristaless-like 3	25422	AHCYL1	putative adenosylhomocysteinase 2 isoform b	41331	STRIP1	striatin-interacting protein 1 isoform 2	-9363	ALX3	homeobox protein aristaless-like 3	15096	AHCYL1	putative adenosylhomocysteinase 2 isoform b	21536	STRIP1
chr1:110606401-110606600	chr1_110606600	23.74	2	2	90.42	2	2	47.67	2	2	78.5	2	2	44.32	0	0	No	ALX3	homeobox protein aristaless-like 3	6822	STRIP1	(no description)	29278	UBL4B	ubiquitin-like protein 4B	-48561	ALX3	homeobox protein aristaless-like 3	-3504	STRIP1	(no description)	9237	AHCYL1	putative adenosylhomocysteinase 2 isoform b	40136	ALX3
chr1:110624001-110624200	chr1_110624200	20.5	3	3	80.78	3	3	51.13	3	3	93.44	3	3	62.87	0	0	No	ALX3	homeobox protein aristaless-like 3	-10778	UBL4B	ubiquitin-like protein 4B	-30961	STRIP1	(no description)	46878	ALX3	homeobox protein aristaless-like 3	-21104	STRIP1	(no description)	26837	UBL4B	ubiquitin-like protein 4B	-32469
chr1:110740401-110740600	chr1_110740600	36.27	2	2	50	2	2	93.18	2	2	41.91	2	2	90.44	0	0	No	KCNC4-AS1	(no description)	12109	KCNC4	potassium voltage-gated channel subfamily C member 4 isoform c	-12835	SLC6A17	sodium-dependent neutral amino acid transporter SLC6A17	47369	SLC6A17	sodium-dependent neutral amino acid transporter SLC6A17	-4323	KCNC4-AS1	(no description)	10572	KCNC4	potassium voltage-gated channel subfamily C member 4 isoform c	-36174	SLC6A17
chr1:110784201-110784400	chr1_110784400	36.53	2	2	26.88	2	2	92.65	2	2	39.52	2	2	88.95	0	0	No	KCNC4	potassium voltage-gated channel subfamily C member 4 isoform a	30965	KCNC4-AS1	(no description)	-31691	SLC6A17	sodium-dependent neutral amino acid transporter SLC6A17	91169	KCNC4	potassium voltage-gated channel subfamily C member 4 isoform a	7626	KCNC4-AS1	(no description)	-33228	SLC6A17	sodium-dependent neutral amino acid transporter SLC6A17	39477
chr1:110792801-110793000	chr1_110793000	42.34	2	2	44.92	2	2	90.35	2	2	49.04	2	2	94.66	0	0	No	KCNC4	potassium voltage-gated channel subfamily C member 4 isoform a	39565	KCNC4-AS1	(no description)	-40291	RP5-1074L1.1	(no description)	88893	KCNC4	potassium voltage-gated channel subfamily C member 4 isoform a	16226	RP5-1074L1.1	(no description)	36098	KCNC4-AS1	(no description)	-41828
chr1:110793401-110793600	chr1_110793600	33.51	2	2	50	2	2	98	2	2	52.33	2	2	92	0	0	No	KCNC4	potassium voltage-gated channel subfamily C member 4 isoform a	40165	KCNC4-AS1	(no description)	-40891	RP5-1074L1.1	(no description)	88293	KCNC4	potassium voltage-gated channel subfamily C member 4 isoform a	16826	RP5-1074L1.1	(no description)	35498	KCNC4-AS1	(no description)	-42428
chr1:110794601-110794800	chr1_110794800	46.2	2	2	43.75	2	2	94.23	2	2	45.83	2	2	94	0	0	No	KCNC4	potassium voltage-gated channel subfamily C member 4 isoform a	41365	KCNC4-AS1	(no description)	-42091	RP5-1074L1.1	(no description)	87093	KCNC4	potassium voltage-gated channel subfamily C member 4 isoform a	18026	RP5-1074L1.1	(no description)	34298	KCNC4-AS1	(no description)	-43628
chr1:110850001-110850200	chr1_110850200	26.59	3	3	65.54	3	3	94.23	3	3	62.62	3	3	91.55	0	0	No	RP5-1074L1.1	(no description)	31693	RBM15	putative RNA-binding protein 15 isoform 1	-31844	SLC16A4	monocarboxylate transporter 5 isoform 1	83604	RP5-1074L1.1	(no description)	-21102	RBM15	putative RNA-binding protein 15 isoform 1	-39203	SLC16A4	monocarboxylate transporter 5 isoform 1	55372	RP5-1074L1.1
chr1:110868201-110868400	chr1_110868400	32.25	3	3	60.64	3	3	95.56	3	3	60.54	3	3	98.41	0	0	No	RP5-1074L1.1	(no description)	13493	RBM15	putative RNA-binding protein 15 isoform 1	-13644	SLC16A4	monocarboxylate transporter 5 isoform 1	65404	RBM15	putative RNA-binding protein 15 isoform 1	-21003	SLC16A4	monocarboxylate transporter 5 isoform 1	37172	RP5-1074L1.1	(no description)	-39302	RP5-1074L1.1
chr1:110904801-110905000	chr1_110905000	32.58	2	2	48.4	2	2	89.2	2	2	49.06	2	2	98.13	0	0	No	RBM15	putative RNA-binding protein 15 isoform 2	22956	RP5-1074L1.1	(no description)	-23107	SLC16A4	monocarboxylate transporter 5 isoform 1	28804	SLC16A4	monocarboxylate transporter 5 isoform 1	572	RBM15	putative RNA-binding protein 15 isoform 2	15597	LAMTOR5	ragulator complex protein LAMTOR5	38976
chr1:110953201-110953400	chr1_110953400	28.74	5	3	58.82	5	5	93.2	5	4	61.83	5	5	100	0	0	No	LAMTOR5	ragulator complex protein LAMTOR5	-2754	LAMTOR5-AS1	(no description)	2870	SLC16A4	monocarboxylate transporter 5 isoform 2	-19596	LAMTOR5-AS1	(no description)	-5596	LAMTOR5	ragulator complex protein LAMTOR5	-9424	PROK1	prokineticin-1 precursor	-46676	LAMTOR5-AS1
chr1:110974201-110974400	chr1_110974400	21.29	3	3	56.79	3	3	82.72	3	3	52.57	3	3	85.51	1	1	No	PROK1	prokineticin-1 precursor	-19487	LAMTOR5	ragulator complex protein LAMTOR5	-23754	LAMTOR5-AS1	(no description)	23870	LAMTOR5-AS1	(no description)	15404	PROK1	prokineticin-1 precursor	-25676	LAMTOR5	ragulator complex protein LAMTOR5	-30424
chr1:111103601-111103800	chr1_111103800	27.12	2	2	53.59	2	2	89.3	2	2	60	2	2	92.39	0	0	No	KCNA10	potassium voltage-gated channel subfamily A member 10	-41903	KCNA2	potassium voltage-gated channel subfamily A member 2 isoform a	45275	LOC440602	(no description)	-70820	KCNA2	potassium voltage-gated channel subfamily A member 2 isoform b	32501	KCNA10	potassium voltage-gated channel subfamily A member 10	-43862	CYMP	(no description)	69809
chr1:111623001-111623200	chr1_111623200	23.23	4	2	100	4	4	71.89	4	2	100	4	3	66.67	1	1	No	CEPT1	choline/ethanolaminephosphotransferase 1	-59148	DRAM2	DNA damage-regulated autophagy modulator protein 2	59738	LRIF1	ligand-dependent nuclear receptor-interacting factor 1 isoform 2	-116534	DRAM2	DNA damage-regulated autophagy modulator protein 2	36853	CEPT1	choline/ethanolaminephosphotransferase 1	-104624	DENND2D	DENN domain-containing protein 2D isoform a	105490
chr1:111638601-111638800	chr1_111638800	23.2	2	2	57.25	2	2	88.24	2	2	66.18	2	2	95.95	0	1	No	CEPT1	choline/ethanolaminephosphotransferase 1	-43548	DRAM2	DNA damage-regulated autophagy modulator protein 2	44138	DENND2D	DENN domain-containing protein 2D isoform a	104625	DRAM2	DNA damage-regulated autophagy modulator protein 2	21253	CEPT1	choline/ethanolaminephosphotransferase 1	-89024	DENND2D	DENN domain-containing protein 2D isoform a	89890
chr1:111848801-111849000	chr1_111849000	32.17	2	2	87.38	2	2	50	2	2	92.98	2	2	50	0	0	No	CHIA	acidic mammalian chitinase isoform b	15427	CHIAP2	(no description)	25755	PIFO	protein pitchfork	-40294	CHIA	acidic mammalian chitinase isoform a	-14288	CHIAP2	(no description)	20170	PIFO	protein pitchfork	-46739	CHIA
chr1:111890401-111890600	chr1_111890600	22.75	3	3	78.37	3	3	39.36	3	3	87.94	3	3	53.84	1	1	No	PIFO	protein pitchfork	1306	PGCP1	(no description)	41973	CHIA	acidic mammalian chitinase isoform b	57027	PIFO	protein pitchfork	-5139	CHIA	acidic mammalian chitinase isoform b	27312	PGCP1	(no description)	36640	PIFO
chr1:112444801-112445000	chr1_112445000	20.91	3	3	61.04	3	3	88.42	3	3	62.05	3	3	85.71	1	1	No	KCND3-IT1	(no description)	-45373	KCND3	potassium voltage-gated channel subfamily D member 3 isoform 2 precursor	86877	LOC643355	uncharacterized protein LOC643355	-88289	KCND3-IT1	(no description)	-48517	LOC643355	uncharacterized protein LOC643355	-96563	KCND3	potassium voltage-gated channel subfamily D member 3 isoform 1 precursor	-126447	KCND3
chr1:112547401-112547600	chr1_112547600	22.4	2	2	67.74	2	2	38.57	2	2	60.5	2	2	32.69	1	1	No	LOC643355	uncharacterized protein LOC643355	14311	KCND3	potassium voltage-gated channel subfamily D member 3 isoform 1 precursor	-15723	KCND3-IT1	(no description)	-147973	LOC643355	uncharacterized protein LOC643355	6037	KCND3-IT1	(no description)	-151117	KCND3	potassium voltage-gated channel subfamily D member 3 isoform 1 precursor	-229047
chr1:112631201-112631400	chr1_112631400	22.61	2	2	47.5	2	2	80.95	2	2	43.6	2	2	72.87	0	1	No	LOC643355	uncharacterized protein LOC643355	98111	KCND3	potassium voltage-gated channel subfamily D member 3 isoform 1 precursor	-99523	KCND3-IT1	(no description)	-231773	LOC643355	uncharacterized protein LOC643355	89837	KCND3-IT1	(no description)	-234917	KCND3	potassium voltage-gated channel subfamily D member 3 isoform 1 precursor	-312847
chr1:112695001-112695200	chr1_112695200	31.81	3	3	31.48	3	3	76.49	3	3	33.33	3	3	70.85	1	1	No	LOC643355	uncharacterized protein LOC643355	161911	KCND3	potassium voltage-gated channel subfamily D member 3 isoform 1 precursor	-163323	CTTNBP2NL	CTTNBP2 N-terminal-like protein	-243699	LOC643355	uncharacterized protein LOC643355	153637	KCND3-IT1	(no description)	-298717	CTTNBP2NL	CTTNBP2 N-terminal-like protein	-308686
chr1:112788801-112789000	chr1_112789000	21.31	2	2	28.33	2	2	53.75	2	2	25.88	2	2	57.5	1	1	No	CTTNBP2NL	CTTNBP2 N-terminal-like protein	-149899	MIR4256	(no description)	215555	WNT2B	protein Wnt-2b isoform WNT-2B1	-221139	CTTNBP2NL	CTTNBP2 N-terminal-like protein	-214886	MIR4256	(no description)	215491	LOC643355	uncharacterized protein LOC643355	247437
chr1:113756201-113756400	chr1_113756400	28.29	3	3	96.21	3	3	65.28	3	3	97.1	3	3	62.64	0	0	No	LOC643441	(no description)	-7425	LRIG2	leucine-rich repeats and immunoglobulin-like domains protein 2 precursor	140470	RP11-31F15.2	(no description)	-140576	LOC643441	(no description)	-16897	LRIG2	leucine-rich repeats and immunoglobulin-like domains protein 2 precursor	88958	RP11-31F15.2	(no description)	-201992
chr1:11403601-11403800	chr1_11403800	34.61	2	2	50	2	2	90.18	2	2	47.5	2	2	95.52	1	1	No	UBIAD1	ubiA prenyltransferase domain-containing protein 1	70446	MTOR	serine/threonine-protein kinase mTOR	-81092	PTCHD2	patched domain-containing protein 2	-135594	UBIAD1	ubiA prenyltransferase domain-containing protein 1	55209	ANGPTL7	angiopoietin-related protein 7 precursor	147662	PTCHD2	patched domain-containing protein 2	-193940
chr1:114397601-114397800	chr1_114397800	39.19	2	2	45.16	2	2	93.08	2	2	50	2	2	93.57	1	1	No	AP4B1-AS1	(no description)	-1556	PTPN22	tyrosine-protein phosphatase non-receptor type 22 isoform 2	16675	BCL2L15	bcl-2-like protein 15	32469	BCL2L15	bcl-2-like protein 15	21735	AP4B1	AP-4 complex subunit beta-1 isoform 1	39670	PTPN22	tyrosine-protein phosphatase non-receptor type 22 isoform 3	-41268	PTPN22	PTPN22
chr1:114434401-114434600	chr1_114434600	23.31	4	4	68.67	4	4	92.14	4	4	68.52	4	4	92.28	1	1	No	BCL2L15	bcl-2-like protein 15	-4331	AP4B1	AP-4 complex subunit beta-1 isoform 1	13025	DCLRE1B	5' exonuclease Apollo	-13414	AP4B1	AP-4 complex subunit beta-1 isoform 1	2870	AP4B1-AS1	(no description)	-9359	BCL2L15	bcl-2-like protein 15	-15065	AP4B1-AS1
chr1:114468001-114468200	chr1_114468200	24.79	2	2	64.09	2	2	97.06	2	2	62.27	2	2	91.67	0	1	No	HIPK1	homeodomain-interacting protein kinase 1 isoform 2	-3895	DCLRE1B	5' exonuclease Apollo	20186	AP4B1	AP-4 complex subunit beta-1 isoform 2	-20359	DCLRE1B	5' exonuclease Apollo	11392	AP4B1-AS1	(no description)	24241	AP4B1	AP-4 complex subunit beta-1 isoform 2	-30730
chr1:114610601-114610800	chr1_114610800	20.2	2	2	71.43	2	2	94.43	2	2	67.65	2	2	91.24	0	1	No	SYT6	synaptotagmin-6	84362	OLFML3	olfactomedin-like protein 3 isoform 2	88688	HIPK1	homeodomain-interacting protein kinase 1 isoform 4	114202	SYT6	synaptotagmin-6	21213	OLFML3	olfactomedin-like protein 3 isoform 2	85824	HIPK1	homeodomain-interacting protein kinase 1 isoform 3 precursor	90209
chr1:115022601-115022800	chr1_115022800	21.22	2	2	73.45	2	2	95.22	2	2	72.78	2	2	94.95	0	0	No	TRIM33	E3 ubiquitin-protein ligase TRIM33 isoform alpha	31081	BCAS2	pre-mRNA-splicing factor SPF27	101565	DENND2C	DENN domain-containing protein 2C isoform 2	190032	TRIM33	E3 ubiquitin-protein ligase TRIM33 isoform beta	-87302	BCAS2	pre-mRNA-splicing factor SPF27	87480	DENND2C	DENN domain-containing protein 2C isoform 2	104495	TRIM33
chr1:115355801-115356000	chr1_115356000	26.86	2	2	45.16	2	2	81.6	2	2	50	2	2	81.41	0.6	0.5	No	SIKE1	(no description)	-32592	SYCP1	synaptonemal complex protein 1 isoform 1	-41523	CSDE1	cold shock domain-containing protein E1 isoform 1	-55229	SIKE1	(no description)	-43796	CSDE1	cold shock domain-containing protein E1 isoform 1	-96367	NRAS	GTPase NRas	-108816
chr1:115475001-115475200	chr1_115475200	23.14	2	2	80.51	2	2	42.5	2	2	72.73	2	2	42.31	1	1	No	SYCP1	(no description)	77677	TSHB	thyrotropin subunit beta isoform 1 precursor	-97344	SIKE1	(no description)	-151792	SYCP1	synaptonemal complex protein 1 isoform 1	-62890	TSHB	thyrotropin subunit beta isoform 1 precursor	-101830	TSPAN2	tetraspanin-2	115532	SYCP1
chr1:115887601-115887800	chr1_115887800	20.9	2	2	90.5	2	2	47.62	2	2	77.97	2	2	45.65	0	0	No	NGF	beta-nerve growth factor precursor	-6843	TSPAN2	tetraspanin-2	-255579	VANGL1	vang-like protein 1 isoform 2	-296873	NGF	beta-nerve growth factor precursor	-59164	TSPAN2	tetraspanin-2	-297068	TSHB	thyrotropin subunit beta isoform 2	310770
chr1:116226001-116226200	chr1_116226200	49.37	2	2	96.33	2	2	44.59	2	2	96.56	2	2	45.97	0	0	No	VANGL1	vang-like protein 1 isoform 1	40851	CASQ2	calsequestrin-2 precursor	85326	NHLH2	helix-loop-helix protein 2	157233	VANGL1	vang-like protein 1 isoform 1	-14745	CASQ2	calsequestrin-2 precursor	16525	NHLH2	helix-loop-helix protein 2	152898	VANGL1
chr1:116945801-116946000	chr1_116946000	22.71	3	3	95.08	3	3	69.38	3	3	98.25	3	3	72.94	0	0	No	ATP1A1OS	(no description)	15281	ATP1A1	sodium/potassium-transporting ATPase subunit alpha-1 isoform d	19909	CD58	lymphocyte function-associated antigen 3 isoform 1	167815	ATP1A1OS	(no description)	1435	ATP1A1	sodium/potassium-transporting ATPase subunit alpha-1 isoform a	-1496	ATP1A1OS	(no description)	-4279	ATP1A1OS,ATP1A1
chr1:116965401-116965600	chr1_116965600	30.2	2	2	97.44	2	2	54.68	2	2	98.75	2	2	41.79	1	1	No	ATP1A1OS	(no description)	-4256	ATP1A1	sodium/potassium-transporting ATPase subunit alpha-1 isoform d	39509	CD58	lymphocyte function-associated antigen 3 isoform 1	148215	ATP1A1OS	(no description)	-17461	ATP1A1	sodium/potassium-transporting ATPase subunit alpha-1 isoform c	18104	CD58	lymphocyte function-associated antigen 3 isoform 1	91655
chr1:116986201-116986400	chr1_116986400	26.78	2	2	98.81	2	2	71.12	2	2	97.83	2	2	70.31	0	1	No	ATP1A1OS	(no description)	-25056	ATP1A1	sodium/potassium-transporting ATPase subunit alpha-1 isoform d	60309	CD58	lymphocyte function-associated antigen 3 isoform 1	127415	ATP1A1OS	(no description)	-38261	ATP1A1	sodium/potassium-transporting ATPase subunit alpha-1 isoform c	38904	CD58	lymphocyte function-associated antigen 3 isoform 1	70855
chr1:117128001-117128200	chr1_117128200	28.75	3	3	60.14	3	3	97.73	3	3	63.64	3	3	96.04	0	0	No	CD58	(no description)	-14385	IGSF3	immunoglobulin superfamily member 3 isoform 1 precursor	81478	MIR320B1	(no description)	-86270	IGSF3	immunoglobulin superfamily member 3 isoform 1 precursor	-11081	CD58	lymphocyte function-associated antigen 3 isoform 2	-66779	MIR320B1	(no description)	-86349	IGSF3
chr1:117128201-117128400	chr1_117128400	24.34	4	4	67.02	4	4	96.59	4	4	71.1	4	4	98.75	1	1	No	CD58	(no description)	-14585	IGSF3	immunoglobulin superfamily member 3 isoform 1 precursor	81278	MIR320B1	(no description)	-86070	IGSF3	immunoglobulin superfamily member 3 isoform 1 precursor	-11281	CD58	lymphocyte function-associated antigen 3 isoform 2	-66979	MIR320B1	(no description)	-86149	IGSF3
chr1:117166801-117167000	chr1_117167000	22.66	3	3	66.67	3	3	96.03	3	3	59.78	3	3	96.88	0	0	Yes	IGSF3	immunoglobulin superfamily member 3 isoform 1 precursor	42678	MIR320B1	(no description)	-47470	CD58	(no description)	-53185	MIR320B1	(no description)	-47549	IGSF3	immunoglobulin superfamily member 3 isoform 1 precursor	-49881	C1orf137	putative uncharacterized protein C1orf137	-82325	IGSF3
chr1:117460201-117460400	chr1_117460400	40.3	2	2	89.86	2	2	34.69	2	2	95.54	2	2	46	0	0	No	PTGFRN	prostaglandin F2 receptor negative regulator precursor	7612	CD101	immunoglobulin superfamily member 2 isoform 1 precursor	-84071	TTF2	transcription termination factor 2	-142648	PTGFRN	prostaglandin F2 receptor negative regulator precursor	-72672	CD101	immunoglobulin superfamily member 2 isoform 1 precursor	-118873	CD2	T-cell surface antigen CD2 precursor	148449	PTGFRN
chr1:117490601-117490800	chr1_117490800	20.4	5	5	69.44	5	5	95.21	5	5	73.66	5	5	97.46	1	1	No	PTGFRN	prostaglandin F2 receptor negative regulator precursor	38012	CD101	immunoglobulin superfamily member 2 isoform 1 precursor	-53671	TTF2	transcription termination factor 2	-112248	PTGFRN	prostaglandin F2 receptor negative regulator precursor	-42272	CD101	immunoglobulin superfamily member 2 isoform 1 precursor	-88473	MIR942	(no description)	-146650	PTGFRN
chr1:117581201-117581400	chr1_117581400	23.71	2	2	70.82	2	2	97.32	2	2	67.65	2	2	96.67	1	1	No	TTF2	transcription termination factor 2	-21648	CD101	immunoglobulin superfamily member 2 isoform 1 precursor	36929	MIR942	(no description)	-55964	CD101	immunoglobulin superfamily member 2 isoform 1 precursor	2127	PTGFRN	prostaglandin F2 receptor negative regulator precursor	48328	MIR942	(no description)	-56050
chr1:118124801-118125000	chr1_118125000	29.24	2	2	45	2	2	75	2	2	44.12	2	2	74.77	0	0	No	FAM46C	protein FAM46C	-23703	MAN1A2	mannosyl-oligosaccharide 1,2-alpha-mannosidase IB	214816	GDAP2	ganglioside-induced differentiation-associated protein 2 isoform a	347402	FAM46C	protein FAM46C	-46111	MAN1A2	mannosyl-oligosaccharide 1,2-alpha-mannosidase IB	56580	GDAP2	ganglioside-induced differentiation-associated protein 2 isoform a	281206
chr1:11814201-11814400	chr1_11814400	22.9	3	3	92.44	3	3	63.39	3	3	90.37	3	3	65.15	0	0	No	AGTRAP	type-1 angiotensin II receptor-associated protein isoform e	18159	CLCN6	(no description)	-51852	MTHFR	methylenetetrahydrofolate reductase	51860	AGTRAP	type-1 angiotensin II receptor-associated protein isoform e	3472	MTHFR	methylenetetrahydrofolate reductase	31486	DRAXIN	draxin precursor	33964
chr1:118249001-118249200	chr1_118249200	48.07	2	2	44.32	2	2	97.06	2	2	43.59	2	2	94.17	0	0	No	FAM46C	protein FAM46C	100497	GDAP2	ganglioside-induced differentiation-associated protein 2 isoform a	223202	WDR3	WD repeat-containing protein 3	-223271	FAM46C	protein FAM46C	78089	GDAP2	ganglioside-induced differentiation-associated protein 2 isoform a	157006	MAN1A2	mannosyl-oligosaccharide 1,2-alpha-mannosidase IB	180780
chr1:118314801-118315000	chr1_118315000	21.77	2	2	90.83	2	2	37.85	2	2	93.53	2	2	55.53	0	0	No	GDAP2	ganglioside-induced differentiation-associated protein 2 isoform a	157402	WDR3	WD repeat-containing protein 3	-157471	FAM46C	protein FAM46C	166297	GDAP2	ganglioside-induced differentiation-associated protein 2 isoform a	91206	FAM46C	protein FAM46C	143889	SPAG17	sperm-associated antigen 17	181387
chr1:118815601-118815800	chr1_118815800	31.43	2	2	96.15	2	2	42.19	2	2	75.85	2	2	28.57	1	1	No	SPAG17	sperm-associated antigen 17	-87852	WDR3	WD repeat-containing protein 3	343329	GDAP2	ganglioside-induced differentiation-associated protein 2 isoform b	-343398	WDR3	WD repeat-containing protein 3	312651	SPAG17	sperm-associated antigen 17	-319413	GDAP2	ganglioside-induced differentiation-associated protein 2 isoform b	-396367
chr1:11882401-11882600	chr1_11882600	25.85	2	2	98.68	2	2	68.11	2	2	98.33	2	2	62.96	0	1	No	MTHFR	methylenetetrahydrofolate reductase	-16340	CLCN6	chloride transport protein 6 isoform 2	16348	NPPA-AS1	(no description)	-17875	CLCN6	(no description)	-20701	NPPA	natriuretic peptides A preproprotein	23266	NPPA-AS1	(no description)	-25173	CLCN6
chr1:118873201-118873400	chr1_118873400	27.23	2	2	38.46	2	2	73.31	2	2	30.61	2	2	64.38	1	1	No	SPAG17	sperm-associated antigen 17	-145452	WDR3	WD repeat-containing protein 3	400929	GDAP2	ganglioside-induced differentiation-associated protein 2 isoform b	-400998	WDR3	WD repeat-containing protein 3	370251	SPAG17	sperm-associated antigen 17	-377013	GDAP2	ganglioside-induced differentiation-associated protein 2 isoform b	-453967
chr1:11903001-11903200	chr1_11903200	32.32	2	2	92.86	2	2	46.61	2	2	74.46	2	2	27.21	0	1	No	NPPA-AS1	(no description)	2725	NPPA	natriuretic peptides A preproprotein	4740	NPPB	natriuretic peptides B preproprotein	15892	CLCN6	(no description)	-101	NPPA	natriuretic peptides A preproprotein	2666	NPPA-AS1	(no description)	-4573	NPPA-AS1,CLCN6	CLCN6
chr1:119090401-119090600	chr1_119090600	21.86	2	2	65.65	2	2	94.56	2	2	71.67	2	2	98.28	0	0	No	SPAG17	sperm-associated antigen 17	-362652	TBX15	T-box transcription factor TBX15	441679	WARS2	tryptophan--tRNA ligase, mitochondrial isoform 2 precursor	592795	TBX15	T-box transcription factor TBX15	335165	WARS2	tryptophan--tRNA ligase, mitochondrial isoform 2 precursor	483338	WDR3	WD repeat-containing protein 3	587451
chr1:119453801-119454000	chr1_119454000	33.06	2	2	32.35	2	2	79.76	2	2	44.74	2	2	98.15	0	0	No	TBX15	T-box transcription factor TBX15	78279	WARS2	tryptophan--tRNA ligase, mitochondrial isoform 2 precursor	229395	HAO2	hydroxyacid oxidase 2	-457501	TBX15	T-box transcription factor TBX15	-28235	WARS2	tryptophan--tRNA ligase, mitochondrial isoform 2 precursor	119938	HAO2-IT1	(no description)	-459053	TBX15
chr1:119656801-119657000	chr1_119657000	32.09	2	2	39.13	2	2	90.39	2	2	50	2	2	91.94	0	0	No	WARS2	tryptophan--tRNA ligase, mitochondrial isoform 2 precursor	26395	TBX15	T-box transcription factor TBX15	-124721	HAO2	hydroxyacid oxidase 2	-254501	WARS2	tryptophan--tRNA ligase, mitochondrial isoform 1 precursor	-83062	TBX15	T-box transcription factor TBX15	-231235	HAO2-IT1	(no description)	-256053	WARS2
chr1:119691401-119691600	chr1_119691600	24.05	4	4	73.75	4	4	100	4	4	71.15	4	4	99.11	0	0	No	WARS2	tryptophan--tRNA ligase, mitochondrial isoform 1 precursor	-8205	TBX15	T-box transcription factor TBX15	-159321	HAO2	hydroxyacid oxidase 2	-219901	WARS2	tryptophan--tRNA ligase, mitochondrial isoform 1 precursor	-117662	HAO2-IT1	(no description)	-221453	HAO2	hydroxyacid oxidase 2	-245251
chr1:119693401-119693600	chr1_119693600	25.19	5	5	89.91	5	3	58.33	5	5	97.84	5	3	66.67	0	0	No	WARS2	tryptophan--tRNA ligase, mitochondrial isoform 1 precursor	-10205	TBX15	T-box transcription factor TBX15	-161321	HAO2	hydroxyacid oxidase 2	-217901	WARS2	tryptophan--tRNA ligase, mitochondrial isoform 1 precursor	-119662	HAO2-IT1	(no description)	-219453	HAO2	hydroxyacid oxidase 2	-243251
chr1:119717001-119717200	chr1_119717200	24.23	3	3	65.25	3	3	98.29	3	3	69.05	3	3	97.1	0	0	No	WARS2	tryptophan--tRNA ligase, mitochondrial isoform 1 precursor	-33805	TBX15	T-box transcription factor TBX15	-184921	HAO2	hydroxyacid oxidase 2	-194301	WARS2	tryptophan--tRNA ligase, mitochondrial isoform 1 precursor	-143262	HAO2-IT1	(no description)	-195853	HAO2	hydroxyacid oxidase 2	-219651
chr1:119719001-119719200	chr1_119719200	42.57	2	2	46.51	2	2	92.78	2	2	47.5	2	2	97.01	0	0	No	WARS2	tryptophan--tRNA ligase, mitochondrial isoform 1 precursor	-35805	TBX15	T-box transcription factor TBX15	-186921	HAO2	hydroxyacid oxidase 2	-192301	WARS2	tryptophan--tRNA ligase, mitochondrial isoform 1 precursor	-145262	HAO2-IT1	(no description)	-193853	HAO2	hydroxyacid oxidase 2	-217651
chr1:119719601-119719800	chr1_119719800	23.25	2	2	97.06	2	2	71.88	2	2	97.37	2	2	73.08	0.5	0.5	No	WARS2	tryptophan--tRNA ligase, mitochondrial isoform 1 precursor	-36405	TBX15	T-box transcription factor TBX15	-187521	HAO2	hydroxyacid oxidase 2	-191701	WARS2	tryptophan--tRNA ligase, mitochondrial isoform 1 precursor	-145862	HAO2-IT1	(no description)	-193253	HAO2	hydroxyacid oxidase 2	-217051
chr1:119854601-119854800	chr1_119854800	27.42	3	3	61.4	3	3	31.5	3	3	62.26	3	3	29.02	0.5	0.5	No	HAO2	hydroxyacid oxidase 2	-56701	HAO2-IT1	(no description)	-56868	HSD3B2	3 beta-hydroxysteroid dehydrogenase/Delta 5-->4-isomerase type 2	-102853	HAO2-IT1	(no description)	-58253	HAO2	hydroxyacid oxidase 2	-82051	HSD3B2	3 beta-hydroxysteroid dehydrogenase/Delta 5-->4-isomerase type 2	-110962
chr1:120085801-120086000	chr1_120086000	21.92	2	2	71.86	2	2	48.39	2	2	70.71	2	2	46.43	1	1	No	HSD3BP4	(no description)	-20602	HSD3B1	3 beta-hydroxysteroid dehydrogenase/Delta 5-->4-isomerase type 1	36075	LINC00622	(no description)	56014	HSD3B1	3 beta-hydroxysteroid dehydrogenase/Delta 5-->4-isomerase type 1	28219	HSD3BP4	(no description)	-29299	LINC00622	(no description)	54424
chr1:12662001-12662200	chr1_12662200	37.35	4	4	46.55	4	4	89.67	4	4	44.4	4	4	85.31	0	1	No	DHRS3	short-chain dehydrogenase/reductase 3	15720	MIR6730	(no description)	-23049	AADACL4	arylacetamide deacetylase-like 4	-42465	MIR6730	(no description)	-23116	DHRS3	short-chain dehydrogenase/reductase 3	-34162	AADACL4	arylacetamide deacetylase-like 4	-64997	DHRS3
chr1:1333401-1333600	chr1_1333600	32.06	2	2	46.34	2	2	86.86	2	2	50	2	2	85.71	0	0	No	CCNL2	cyclin-L2 isoform A	1218	LOC148413	(no description)	-1409	MRPL20	39S ribosomal protein L20, mitochondrial	9193	MRPL20	39S ribosomal protein L20, mitochondrial	3775	LOC148413	(no description)	-3926	CCNL2	cyclin-L2 isoform B	-5833	CCNL2
chr1:142684201-142684400	chr1_142684400	31.57	3	3	56.57	3	3	95.38	3	3	57.41	3	3	92.16	0.2	0	Yes	ANKRD20A12P	(no description)	29305	MIR6077-1	(no description)	-988620	MIR6077-2	(no description)	-988620	ANKRD20A12P	(no description)	13120	MIR6077-1	(no description)	-988702	MIR6077-2	(no description)	-988702
chr1:14446801-14447000	chr1_14447000	29.14	2	2	45	2	2	85.95	2	2	42.86	2	2	78.48	0	0	No	PRDM2	PR domain zinc finger protein 2 isoform c	371025	KAZN	kazrin isoform A	-478312	PDPN	podoplanin isoform c	534934	PRDM2	PR domain zinc finger protein 2 isoform a	295326	PDPN	podoplanin isoform b	502448	LRRC38	leucine-rich repeat-containing protein 38 precursor	-645456
chr1:14448401-14448600	chr1_14448600	23.67	2	2	43.16	2	2	68.17	2	2	44.94	2	2	69.88	0.5	0.5	No	PRDM2	PR domain zinc finger protein 2 isoform c	372625	KAZN	kazrin isoform A	-476712	PDPN	podoplanin isoform c	536534	PRDM2	PR domain zinc finger protein 2 isoform a	296926	PDPN	podoplanin isoform b	504048	LRRC38	leucine-rich repeat-containing protein 38 precursor	-647056
chr1:14457601-14457800	chr1_14457800	20.31	5	5	55.73	5	5	82.33	5	5	48.89	5	4	81.71	0.8	0.5	No	PRDM2	PR domain zinc finger protein 2 isoform c	381825	KAZN	kazrin isoform A	-467512	PDPN	podoplanin isoform c	545734	PRDM2	PR domain zinc finger protein 2 isoform a	306126	PDPN	podoplanin isoform b	513248	LRRC38	leucine-rich repeat-containing protein 38 precursor	-656256
chr1:145595801-145596000	chr1_145596000	29.1	4	3	64.44	4	2	95.83	4	3	63.33	4	2	93.93	0	0	No	NUDT17	nucleoside diphosphate-linked moiety X motif 17	-6465	MIR6736	(no description)	11478	POLR3C	DNA-directed RNA polymerase III subunit RPC3	14984	POLR3C	DNA-directed RNA polymerase III subunit RPC3	-3296	PIAS3	E3 SUMO-protein ligase PIAS3	9354	NUDT17	nucleoside diphosphate-linked moiety X motif 17	-9408	NBPF20,POLR3C,NBPF10
chr1:146365001-146365200	chr1_146365200	36.84	2	2	50	2	2	90.57	2	2	46.51	2	2	92.74	0	0	Yes	NBPF12	neuroblastoma breakpoint family member 12	-8756	LOC728989	(no description)	149499	NBPF13P	(no description)	220828	NBPF10	neuroblastoma breakpoint family member 10	-101021	NBPF12	neuroblastoma breakpoint family member 12	-102539	NBPF25P	(no description)	-102643	NBPF20,NBPF25P,NBPF10
chr1:146576001-146576200	chr1_146576200	21.4	3	3	68.53	3	3	93.15	3	3	67.38	3	3	90.74	0.6	0.6	Yes	NBPF13P	(no description)	9828	LOC728989	(no description)	-61501	PRKAB2	(no description)	68068	NBPF13P	(no description)	-5035	PRKAB2	(no description)	50584	PDIA3P1	(no description)	-75428	NBPF13P
chr1:146590201-146590400	chr1_146590400	21.11	2	2	66.52	2	2	93.38	2	2	62.5	2	2	87.84	0	0	No	NBPF13P	(no description)	-4372	PRKAB2	(no description)	53868	PDIA3P1	(no description)	-59129	NBPF13P	(no description)	-19235	PRKAB2	(no description)	36384	PDIA3P1	(no description)	-61228
chr1:146741801-146742000	chr1_146742000	24.09	2	2	94.59	2	2	67.62	2	2	92.79	2	2	64.06	0	0	No	CHD1L	chromodomain-helicase-DNA-binding protein 1-like isoform 2	27610	FMO5	dimethylaniline monooxygenase [N-oxide-forming] 5 isoform 1	-44670	PDIA3P1	(no description)	92471	CHD1L	chromodomain-helicase-DNA-binding protein 1-like isoform 5	-25547	FMO5	dimethylaniline monooxygenase [N-oxide-forming] 5 isoform 1	-84061	PDIA3P1	(no description)	90372	CHD1L
chr1:147127601-147127800	chr1_147127800	37.3	2	2	88.24	2	2	44	2	2	95.97	2	2	45.24	0	0	No	ACP6	lysophosphatidic acid phosphatase type 6 precursor	14934	GJA5	gap junction alpha-5 protein	105014	BCL9	B-cell CLL/lymphoma 9 protein	114430	ACP6	lysophosphatidic acid phosphatase type 6 precursor	-8533	BCL9	B-cell CLL/lymphoma 9 protein	29680	GJA5	gap junction alpha-5 protein	100631	ACP6
chr1:147138801-147139000	chr1_147139000	34.93	5	5	97.38	5	5	59.05	5	5	93.35	5	5	55.48	0	0	No	ACP6	lysophosphatidic acid phosphatase type 6 precursor	3734	GJA5	gap junction alpha-5 protein	93814	BCL9	B-cell CLL/lymphoma 9 protein	125630	ACP6	lysophosphatidic acid phosphatase type 6 precursor	-19733	BCL9	B-cell CLL/lymphoma 9 protein	40880	GJA5	gap junction alpha-5 protein	89431	ACP6
chr1:147144401-147144600	chr1_147144600	40.09	2	2	92.73	2	2	50	2	2	95.31	2	2	48.89	0	0	No	ACP6	lysophosphatidic acid phosphatase type 6 precursor	-1866	GJA5	gap junction alpha-5 protein	88214	BCL9	B-cell CLL/lymphoma 9 protein	131230	ACP6	lysophosphatidic acid phosphatase type 6 precursor	-25333	BCL9	B-cell CLL/lymphoma 9 protein	46480	GJA5	gap junction alpha-5 protein	83831
chr1:147293201-147293400	chr1_147293400	35.65	2	2	55.02	2	2	96.88	2	2	60.23	2	2	100	0	0	No	GJA5	gap junction alpha-5 protein	-47834	GJA8	gap junction alpha-8 protein	-81645	GPR89B	Golgi pH regulator B	-107205	GJA5	gap junction alpha-5 protein	-64969	GJA8	gap junction alpha-8 protein	-88095	GPR89B	Golgi pH regulator B	-172453
chr1:147364001-147364200	chr1_147364200	24.1	3	3	58.61	3	3	27.64	3	3	58.47	3	3	31.11	1	1	No	GJA8	gap junction alpha-8 protein	-10845	GPR89B	Golgi pH regulator B	-36405	GPR89C	putative Golgi pH regulator C	-61466	GJA8	gap junction alpha-8 protein	-17295	GPR89B	Golgi pH regulator B	-101653	GPR89C	putative Golgi pH regulator C	-101655
chr1:147743001-147743200	chr1_147743200	23.49	2	2	70.07	2	2	96.8	2	2	68.19	2	2	93.92	0	1	Yes	MIR5087	(no description)	63578	MIR6077-1	(no description)	-117333	MIR6077-2	(no description)	-117333	MIR5087	(no description)	63502	MIR6077-1	(no description)	-117415	MIR6077-2	(no description)	-117415	NBPF8
chr1:147786601-147786800	chr1_147786800	21.11	3	3	59.06	3	3	88.71	3	3	67.61	3	3	95.21	0	0	Yes	MIR5087	(no description)	19978	MIR6077-1	(no description)	-73733	MIR6077-2	(no description)	-73733	MIR5087	(no description)	19902	MIR6077-1	(no description)	-73815	MIR6077-2	(no description)	-73815	NBPF8
chr1:147820801-147821000	chr1_147821000	34.69	3	3	46.58	3	3	81.9	3	3	45.91	3	3	81.94	0	0	No	MIR5087	(no description)	-14222	MIR6077-1	(no description)	-39533	MIR6077-2	(no description)	-39533	MIR5087	(no description)	-14298	MIR6077-1	(no description)	-39615	MIR6077-2	(no description)	-39615	NBPF8
chr1:14890001-14890200	chr1_14890200	40.41	2	2	47.53	2	2	96.5	2	2	37.5	2	2	93.08	1	1	No	KAZN	kazrin isoform A	-35112	TMEM51-AS1	(no description)	588860	TMEM51	transmembrane protein 51	-588927	KAZN	kazrin isoform A	-504551	TMEM51-AS1	(no description)	548210	C1orf195	putative uncharacterized protein C1orf195 isoform 2	600591
chr1:149159001-149159200	chr1_149159200	30.35	3	3	85.67	3	3	44.7	3	3	85.64	3	3	50.18	1	1	Yes	NBPF23	(no description)	-4113	NBPF25P	(no description)	-49375	LOC388692	(no description)	-120375	NBPF23	(no description)	-33503	LOC388692	(no description)	-132642	RP11-14N7.2	(no description)	206046
chr1:149394001-149394200	chr1_149394200	27.46	4	2	60.61	4	2	97.5	4	2	62.38	4	2	93.75	0	1	Yes	FCGR1C	(no description)	24807	LOC388692	(no description)	114625	PPIAL4B	peptidyl-prolyl cis-trans isomerase A-like 4A/B/C	-158902	FCGR1C	(no description)	15797	LOC388692	(no description)	102358	PPIAL4A	peptidyl-prolyl cis-trans isomerase A-like 4A/B/C	-159562
chr1:14984001-14984200	chr1_14984200	20.21	2	2	95.48	2	2	70	2	2	100	2	2	66.02	0	1	No	KAZN	kazrin isoform E	58888	KAZN	kazrin isoform B	-266524	TMEM51-AS1	(no description)	494860	KAZN	kazrin isoform A	-410551	TMEM51-AS1	(no description)	454210	C1orf195	putative uncharacterized protein C1orf195 isoform 2	506591	KAZN
chr1:150221801-150222000	chr1_150222000	38.41	2	2	38.1	2	2	86.84	2	2	46.55	2	2	100	0	0	No	CA14	carbonic anhydrase 14 precursor	-8317	ANP32E	acidic leucine-rich nuclear phosphoprotein 32 family member E isoform 1	-13396	APH1A	gamma-secretase subunit APH-1A isoform 3	19709	CA14	carbonic anhydrase 14 precursor	-15580	APH1A	gamma-secretase subunit APH-1A isoform 3	15898	ANP32E	acidic leucine-rich nuclear phosphoprotein 32 family member E isoform 1	-31184
chr1:150282601-150282800	chr1_150282800	38.23	2	2	50.86	2	2	94.88	2	2	46.53	2	2	100	0	0	No	PRPF3	U4/U6 small nuclear ribonucleoprotein Prp3	-11227	MRPS21	28S ribosomal protein S21, mitochondrial	16439	C1orf51	uncharacterized protein C1orf51	27472	MRPS21	28S ribosomal protein S21, mitochondrial	1286	C1orf51	uncharacterized protein C1orf51	23199	C1orf54	uncharacterized protein C1orf54 precursor	29365
chr1:150379001-150379200	chr1_150379200	42.86	2	2	91.54	2	2	42.5	2	2	100	2	2	50	0	0	No	RPRD2	regulation of nuclear pre-mRNA domain-containing protein 2	42111	TARS2	(no description)	-80739	PRPF3	U4/U6 small nuclear ribonucleoprotein Prp3	85173	PRPF3	U4/U6 small nuclear ribonucleoprotein Prp3	53396	RPRD2	regulation of nuclear pre-mRNA domain-containing protein 2	-69941	MIR6878	(no description)	-85786	RPRD2
chr1:150482601-150482800	chr1_150482800	40.98	2	2	93.48	2	2	50	2	2	93.22	2	2	47.22	1	1	No	ECM1	extracellular matrix protein 1 isoform 2 precursor	2214	LINC00568	(no description)	-5532	MIR6878	(no description)	17880	TARS2	threonine--tRNA ligase, mitochondrial isoform c	2615	ECM1	extracellular matrix protein 1 isoform 1 precursor	-3565	LINC00568	(no description)	-7808	ECM1	ECM1
chr1:150483201-150483400	chr1_150483400	42.48	2	2	92.75	2	2	48.72	2	2	94.59	2	2	49.38	0	0	No	ECM1	extracellular matrix protein 1 isoform 2 precursor	2814	LINC00568	(no description)	-4932	MIR6878	(no description)	18480	ECM1	extracellular matrix protein 1 isoform 1 precursor	-2965	TARS2	threonine--tRNA ligase, mitochondrial isoform c	3215	LINC00568	(no description)	-7208	ECM1	ECM1
chr1:15054801-15055000	chr1_15055000	20.01	3	3	56.82	3	3	86.53	3	3	60.61	3	3	97.78	1	1	No	KAZN	kazrin isoform E	129688	KAZN	kazrin isoform B	-195724	TMEM51-AS1	(no description)	424060	KAZN	kazrin isoform A	-339751	TMEM51-AS1	(no description)	383410	C1orf195	putative uncharacterized protein C1orf195 isoform 2	435791	KAZN
chr1:15056001-15056200	chr1_15056200	28.27	4	4	57.76	4	4	88.07	4	4	55.89	4	4	89.44	0	0	No	KAZN	kazrin isoform E	130888	KAZN	kazrin isoform B	-194524	TMEM51-AS1	(no description)	422860	KAZN	kazrin isoform A	-338551	TMEM51-AS1	(no description)	382210	C1orf195	putative uncharacterized protein C1orf195 isoform 2	434591	KAZN
chr1:15091001-15091200	chr1_15091200	38	2	2	84.62	2	2	37.5	2	2	90.29	2	2	45.83	0	0	No	KAZN	kazrin isoform B	-159524	KAZN	kazrin isoform E	165888	TMEM51-AS1	(no description)	387860	KAZN	kazrin isoform A	-303551	TMEM51-AS1	(no description)	347210	C1orf195	putative uncharacterized protein C1orf195 isoform 2	399591	KAZN
chr1:150962001-150962200	chr1_150962200	46.93	2	2	100	2	2	50.12	2	2	98.39	2	2	50	1	1	No	ANXA9	annexin A9	7602	CERS2	ceramide synthase 2	-14621	FAM63A	protein FAM63A isoform 4	17173	ANXA9	annexin A9	-6014	FAM63A	protein FAM63A isoform 4	7200	CERS2	ceramide synthase 2	-24452	ANXA9
chr1:151817201-151817400	chr1_151817400	22.97	2	2	66.67	2	2	93.32	2	2	65.67	2	2	97.01	1	1	No	C2CD4D	C2 calcium-dependent domain-containing protein 4D	-4267	LOC100132111	(no description)	6356	THEM5	acyl-coenzyme A thioesterase THEM5	8873	LOC100132111	(no description)	659	THEM5	acyl-coenzyme A thioesterase THEM5	2276	C2CD4D	C2 calcium-dependent domain-containing protein 4D	-6962
chr1:15191801-15192000	chr1_15192000	24.25	2	2	98	2	2	62.18	2	2	83.75	2	2	49.17	0	0	No	KAZN	kazrin isoform B	-58724	KAZN	kazrin isoform E	266688	TMEM51-AS1	(no description)	287060	KAZN	kazrin isoform A	-202751	TMEM51-AS1	(no description)	246410	C1orf195	putative uncharacterized protein C1orf195 isoform 2	298791	KAZN
chr1:152004201-152004400	chr1_152004400	24.92	2	2	74.35	2	2	100	2	2	73.33	2	2	98.98	1	1	No	S100A11	protein S100-A11	5211	NBPF18P	(no description)	13547	S100A10	protein S100-A10	-37586	S100A11	protein S100-A11	681	NBPF18P	(no description)	9315	S100A10	protein S100-A10	-48915
chr1:15208601-15208800	chr1_15208800	28.07	2	2	58.08	2	2	28.52	2	2	57.25	2	2	28.43	1	1	No	KAZN	kazrin isoform B	-41924	TMEM51-AS1	(no description)	270260	TMEM51	transmembrane protein 51	-270327	KAZN	kazrin isoform A	-185951	TMEM51-AS1	(no description)	229610	C1orf195	putative uncharacterized protein C1orf195 isoform 2	281991	KAZN
chr1:152600601-152600800	chr1_152600800	25.06	2	2	55.75	2	2	86.42	2	2	56.3	2	2	92.56	0	0	No	LCE3A	late cornified envelope protein 3A	-5121	LCE3B	late cornified envelope protein 3B	14414	LCE3C	late cornified envelope protein 3C	27563	LCE3A	late cornified envelope protein 3A	-5391	LCE3B	late cornified envelope protein 3B	14126	LCE3C	late cornified envelope protein 3C	27138
chr1:152601801-152602000	chr1_152602000	20.43	2	2	68.94	2	2	93.24	2	2	63.49	2	2	87.78	1	1	No	LCE3A	late cornified envelope protein 3A	-6321	LCE3B	late cornified envelope protein 3B	15614	LCE3C	late cornified envelope protein 3C	28763	LCE3A	late cornified envelope protein 3A	-6591	LCE3B	late cornified envelope protein 3B	15326	LCE3C	late cornified envelope protein 3C	28338
chr1:152603801-152604000	chr1_152604000	45.73	2	2	50	2	2	98.68	2	2	50	2	2	97.14	0	0	No	LCE3A	late cornified envelope protein 3A	-8321	LCE3B	late cornified envelope protein 3B	17614	LCE3C	late cornified envelope protein 3C	30763	LCE3A	late cornified envelope protein 3A	-8591	LCE3B	late cornified envelope protein 3B	17326	LCE3C	late cornified envelope protein 3C	30338
chr1:152916201-152916400	chr1_152916400	42.11	2	2	35.9	2	2	80.87	2	2	38.63	2	2	82.83	0	0	No	SPRR4	small proline-rich protein 4	-26827	IVL	involucrin	35262	SPRR1A	cornifin-A	-40263	SPRR4	small proline-rich protein 4	-28769	IVL	involucrin	31938	SPRR1A	cornifin-A	-41990
chr1:152973401-152973600	chr1_152973600	25.57	3	3	32.51	3	3	63.76	3	3	27.78	3	3	68.55	0.5	0.5	No	SPRR3	small proline-rich protein 3	-722	SPRR1A	cornifin-A	16937	SPRR1B	cornifin-B	-30178	SPRR3	small proline-rich protein 3	-2832	SPRR1A	cornifin-A	15210	SPRR4	small proline-rich protein 4	28431
chr1:153002401-153002600	chr1_153002600	28.78	2	2	23.26	2	2	61.9	2	2	30.23	2	2	64.84	1	1	No	SPRR1B	cornifin-B	-1178	SPRR2D	small proline-rich protein 2D	11094	SPRR2A	small proline-rich protein 2A	27488	SPRR1B	cornifin-B	-2876	SPRR2D	small proline-rich protein 2D	9700	SPRR2A	small proline-rich protein 2A	26095
chr1:153002601-153002800	chr1_153002800	20.73	2	2	50	2	2	76.8	2	2	42.86	2	2	74.17	1	0.6	No	SPRR1B	cornifin-B	-978	SPRR2D	small proline-rich protein 2D	10894	SPRR2A	small proline-rich protein 2A	27288	SPRR1B	cornifin-B	-2676	SPRR2D	small proline-rich protein 2D	9500	SPRR2A	small proline-rich protein 2A	25895
chr1:153025601-153025800	chr1_153025800	22.41	2	2	44.74	2	2	78.95	2	2	47.62	2	2	74.71	1	1	No	SPRR2A	small proline-rich protein 2A	4288	SPRR2D	small proline-rich protein 2D	-12106	SPRR2B	small proline-rich protein 2B	18384	SPRR2A	small proline-rich protein 2A	2895	SPRR2D	small proline-rich protein 2D	-13500	SPRR2B	small proline-rich protein 2B	17017
chr1:15309401-15309600	chr1_15309600	22.95	5	5	70.72	5	5	94.46	5	5	70	5	5	95.08	0	0	No	KAZN	kazrin isoform C	37086	TMEM51-AS1	(no description)	169460	TMEM51	transmembrane protein 51	-169527	KAZN	kazrin isoform A	-85151	TMEM51-AS1	(no description)	128810	C1orf195	putative uncharacterized protein C1orf195 isoform 2	181191	KAZN
chr1:153169401-153169600	chr1_153169600	25.94	2	2	48	2	2	78.57	2	2	47.22	2	2	83.33	0	0	No	LELP1	late cornified envelope-like proline-rich protein 1	-6405	PRR9	proline-rich protein 9	-20559	SPRR2G	small proline-rich protein 2G	-46073	LELP1	late cornified envelope-like proline-rich protein 1	-8101	PRR9	proline-rich protein 9	-22293	SPRR2G	small proline-rich protein 2G	-47443
chr1:153225801-153226000	chr1_153226000	39.27	2	2	46.53	2	2	91.57	2	2	49.29	2	2	98.45	0	1	No	LOR	loricrin	-6278	PRR9	proline-rich protein 9	35841	LELP1	late cornified envelope-like proline-rich protein 1	49995	LOR	loricrin	-8700	PRR9	proline-rich protein 9	34107	PGLYRP3	peptidoglycan recognition protein 3 precursor	44437
chr1:153590201-153590400	chr1_153590400	30.39	6	6	44.27	6	6	83.31	6	6	38.47	6	6	90.91	0	0	No	S100A14	protein S100-A14	-1492	S100A16	protein S100-A16	-4786	S100A13	protein S100-A13	9224	S100A13	protein S100-A13	975	S100A14	protein S100-A14	-3569	S100A16	protein S100-A16	-10934
chr1:153786001-153786200	chr1_153786200	31.38	2	2	63.73	2	2	100	2	2	63.79	2	2	97.5	0	0	No	SLC27A3	long-chain fatty acid transport protein 3	38333	INTS3	integrator complex subunit 3	85534	GATAD2B	transcriptional repressor p66-beta	109351	GATAD2B	transcriptional repressor p66-beta	-8898	SLC27A3	long-chain fatty acid transport protein 3	33467	INTS3	integrator complex subunit 3	39545	GATAD2B
chr1:153923201-153923400	chr1_153923400	21.99	2	2	95.35	2	2	69.78	2	2	96.15	2	2	66.14	1	1	No	DENND4B	DENN domain-containing protein 4B	-4146	CRTC2	CREB-regulated transcription coactivator 2	7832	MIR6737	(no description)	11596	CRTC2	CREB-regulated transcription coactivator 2	-3153	SLC39A1	zinc transporter ZIP1 isoform a	8274	MIR6737	(no description)	11526	CRTC2
chr1:154498401-154498600	chr1_154498600	20.17	6	6	61.99	6	5	84.86	6	3	63.77	6	3	88.19	0.3	0	No	TDRD10	tudor domain-containing protein 10 isoform a	23806	SHE	SH2 domain-containing adapter protein E	-23974	UBE2Q1	ubiquitin-conjugating enzyme E2 Q1	32620	TDRD10	tudor domain-containing protein 10 isoform b	-22123	UBE2Q1	ubiquitin-conjugating enzyme E2 Q1	22550	SHE	SH2 domain-containing adapter protein E	-46547	TDRD10
chr1:154791601-154791800	chr1_154791800	20.73	4	4	64.87	4	4	88.27	4	4	66.75	4	4	91.6	0	1	No	KCNN3	small conductance calcium-activated potassium channel protein 3 isoform b	40638	PMVK	phosphomevalonate kinase	117784	PBXIP1	pre-B-cell leukemia transcription factor-interacting protein 1	136867	PMVK	phosphomevalonate kinase	105507	KCNN3	small conductance calcium-activated potassium channel protein 3 isoform a	-121759	PBXIP1	pre-B-cell leukemia transcription factor-interacting protein 1	124858	KCNN3
chr1:154817001-154817200	chr1_154817200	24.24	5	3	60.78	5	5	86.01	5	3	59.94	5	5	84.96	0.5	0.5	No	KCNN3	small conductance calcium-activated potassium channel protein 3 isoform b	15238	PMVK	phosphomevalonate kinase	92384	PBXIP1	pre-B-cell leukemia transcription factor-interacting protein 1	111467	PMVK	phosphomevalonate kinase	80107	PBXIP1	pre-B-cell leukemia transcription factor-interacting protein 1	99458	PYGO2	pygopus homolog 2	112401	KCNN3
chr1:155076001-155076200	chr1_155076200	22.25	4	4	44.44	4	4	75.58	4	4	49.07	4	4	86.19	1	0.5	No	EFNA1	ephrin-A1 isoform b precursor	-24248	EFNA3	ephrin-A3 precursor	24753	SLC50A1	sugar transporter SWEET1 isoform i	-31719	EFNA3	ephrin-A3 precursor	16086	EFNA1	ephrin-A1 isoform b precursor	-31286	EFNA4	ephrin-A4 isoform b precursor	34071
chr1:15612201-15612400	chr1_15612400	27.34	2	2	59.23	2	2	93.39	2	2	65.52	2	2	97.73	0	1	No	FHAD1	forkhead-associated domain-containing protein 1	38533	C1orf195	putative uncharacterized protein C1orf195 isoform 1	-114180	EFHD2	EF-hand domain-containing protein D2	-124090	TMEM51	transmembrane protein 51	65326	FHAD1	forkhead-associated domain-containing protein 1	-112322	C1orf195	putative uncharacterized protein C1orf195 isoform 1	-117331	FHAD1
chr1:15613601-15613800	chr1_15613800	21.71	2	2	61.23	2	2	84.62	2	2	59.65	2	2	85.58	0	0	No	FHAD1	forkhead-associated domain-containing protein 1	39933	C1orf195	putative uncharacterized protein C1orf195 isoform 1	-115580	EFHD2	EF-hand domain-containing protein D2	-122690	TMEM51	transmembrane protein 51	66726	FHAD1	forkhead-associated domain-containing protein 1	-110922	C1orf195	putative uncharacterized protein C1orf195 isoform 1	-118731	FHAD1
chr1:156154801-156155000	chr1_156155000	20.52	2	2	66.68	2	2	90.77	2	2	71.13	2	2	94.86	0	0	No	SLC25A44	(no description)	-8822	MIR7851	(no description)	-22899	PMF1-BGLAP	PMF1-BGLAP protein isoform 4	-27878	SEMA4A	semaphorin-4A isoform 2	7358	SLC25A44	(no description)	-27687	LMNA	lamin isoform D	45020
chr1:156787401-156787600	chr1_156787600	40.78	2	2	46.77	2	2	93.65	2	2	45.96	2	2	100	0	1	No	SH2D2A	SH2 domain-containing protein 2A isoform 3	-860	NTRK1	high affinity nerve growth factor receptor isoform 3	1959	INSRR	insulin receptor-related protein precursor	41212	SH2D2A	SH2 domain-containing protein 2A isoform 2	-10652	PRCC	proline-rich protein PRCC	16891	INSRR	insulin receptor-related protein precursor	23164	NTRK1
chr1:156838001-156838200	chr1_156838200	20.41	2	2	70.56	2	2	92.88	2	2	70.22	2	2	91.67	0	1	No	NTRK1	high affinity nerve growth factor receptor isoform 1 precursor	7430	INSRR	insulin receptor-related protein precursor	-9388	PEAR1	platelet endothelial aggregation receptor 1 precursor	-25422	NTRK1	high affinity nerve growth factor receptor isoform 2 precursor	-13542	INSRR	insulin receptor-related protein precursor	-27436	PEAR1	platelet endothelial aggregation receptor 1 precursor	-48126	NTRK1	NTRK1
chr1:157230601-157230800	chr1_157230800	25.19	2	2	62.65	2	2	88.18	2	2	62.78	2	2	88.1	1	1	No	ETV3	ETS translocation variant 3 isoform 1	-122317	CYCSP52	(no description)	132547	ETV3L	ETS translocation variant 3-like protein	-161100	ETV3	ETS translocation variant 3 isoform 2	-127725	CYCSP52	(no description)	132237	ETV3L	ETS translocation variant 3-like protein	-168866
chr1:15730401-15730600	chr1_15730600	26.16	2	2	61.15	2	2	92.38	2	2	67.86	2	2	98.81	0	1	No	EFHD2	EF-hand domain-containing protein D2	-5890	CTRC	chymotrypsin-C preproprotein	-34437	CELA2A	chymotrypsin-like elastase family member 2A preproprotein	-52722	FHAD1	forkhead-associated domain-containing protein 1	5878	EFHD2	EF-hand domain-containing protein D2	-26339	CTRC	chymotrypsin-C preproprotein	-42653
chr1:157335801-157336000	chr1_157336000	37.85	2	2	44.29	2	2	95.95	2	2	40	2	2	86.07	1	1	No	FCRL5	Fc receptor-like protein 5 isoform 2 precursor	186410	ETV3	ETS translocation variant 3 isoform 1	-227517	FCRL4	Fc receptor-like protein 4 precursor	231970	FCRL5	Fc receptor-like protein 5 isoform 2 precursor	147266	FCRL4	Fc receptor-like protein 4 precursor	207638	ETV3	ETS translocation variant 3 isoform 2	-232925
chr1:157338001-157338200	chr1_157338200	31.72	2	2	32.01	2	2	83.24	2	2	22.22	2	2	66.93	0	0	No	FCRL5	Fc receptor-like protein 5 isoform 2 precursor	184210	ETV3	ETS translocation variant 3 isoform 1	-229717	FCRL4	Fc receptor-like protein 4 precursor	229770	FCRL5	Fc receptor-like protein 5 isoform 2 precursor	145066	FCRL4	Fc receptor-like protein 4 precursor	205438	ETV3	ETS translocation variant 3 isoform 2	-235125
chr1:157508801-157509000	chr1_157509000	22.02	4	4	69.47	4	4	43.97	4	4	72.38	4	4	47.62	0	1	Yes	FCRL5	Fc receptor-like protein 5 isoform 2 precursor	13410	FCRL4	Fc receptor-like protein 4 precursor	58970	FCRL3	Fc receptor-like protein 3 precursor	161747	FCRL5	Fc receptor-like protein 5 isoform 1 precursor	-25734	FCRL4	Fc receptor-like protein 4 precursor	34638	FCRL3	Fc receptor-like protein 3 precursor	139077	FCRL5	FCRL5
chr1:157732001-157732200	chr1_157732200	23.35	2	2	66.71	2	2	100	2	2	64.96	2	2	93.75	0	1	No	FCRL2	Fc receptor-like protein 2 precursor	14822	FCRL1	Fc receptor-like protein 1 isoform 2 precursor	57840	FCRL3	Fc receptor-like protein 3 precursor	-61453	FCRL2	Fc receptor-like protein 2 precursor	-16578	FCRL1	Fc receptor-like protein 1 isoform 2 precursor	32093	CD5L	CD5 antigen-like precursor	68603	FCRL2
chr1:157879201-157879400	chr1_157879400	24.3	2	2	45.24	2	2	75.93	2	2	43.48	2	2	82.26	0.5	0.5	No	CD5L	CD5 antigen-like precursor	-67666	KIRREL	kin of IRRE-like protein 1 isoform 2 precursor	-83762	FCRL1	Fc receptor-like protein 1 isoform 1 precursor	-89360	CD5L	CD5 antigen-like precursor	-78597	FCRL1	Fc receptor-like protein 1 isoform 1 precursor	-115107	FCRL2	Fc receptor-like protein 2 precursor	-163778
chr1:15832201-15832400	chr1_15832400	21.74	3	3	88.31	3	3	60	3	3	96.43	3	3	64.44	0	0	No	CASP9	(no description)	18640	DNAJC16	dnaJ homolog subfamily C member 16 isoform 2	-21007	CELA2B	chymotrypsin-like elastase family member 2B preproprotein	29705	CASP9	caspase-9 isoform beta	-14405	CELA2B	chymotrypsin-like elastase family member 2B preproprotein	14405	CELA2A	chymotrypsin-like elastase family member 2A preproprotein	33714	CASP9
chr1:158400201-158400400	chr1_158400400	20.2	2	2	59.58	2	2	85.56	2	2	54.67	2	2	79.44	1	1	No	OR10K2	olfactory receptor 10K2	-9644	OR10T2	olfactory receptor 10T2	-31044	OR10K1	olfactory receptor 10K1	-35051	OR10K2	olfactory receptor 10K2	-10583	OR10T2	olfactory receptor 10T2	-31989	OR10K1	olfactory receptor 10K1	-35993
chr1:158549401-158549600	chr1_158549600	25.25	2	2	60.28	2	2	87.01	2	2	58.75	2	2	87.41	0	0	No	OR10X1	olfactory receptor 10X1	189	OR6P1	olfactory receptor 6P1	-16106	OR10Z1	olfactory receptor 10Z1	-26728	OR10X1	olfactory receptor 10X1	-792	OR6P1	olfactory receptor 6P1	-17060	OR10Z1	olfactory receptor 10Z1	-27670	OR10X1	OR10X1
chr1:158863001-158863200	chr1_158863200	23.06	4	2	46.15	4	4	73.77	4	2	45.45	4	4	78.46	0.6	0.5	No	PYHIN1	pyrin and HIN domain-containing protein 1 isoform alpha 1	-38236	MNDA	myeloid cell nuclear differentiation antigen	61933	OR6N2	olfactory receptor 6N2	-115675	MNDA	myeloid cell nuclear differentiation antigen	43830	PYHIN1	pyrin and HIN domain-containing protein 1 isoform alpha 1	-83749	OR6N2	olfactory receptor 6N2	-116629
chr1:15892801-15893000	chr1_15893000	21.84	3	3	89.68	3	3	61.91	3	3	88.85	3	3	55.39	0	0	No	AGMAT	agmatinase, mitochondrial precursor	18705	DNAJC16	(no description)	39593	CASP9	caspase-9 isoform 3	-41615	AGMAT	agmatinase, mitochondrial precursor	5293	DNAJC16	dnaJ homolog subfamily C member 16 isoform 2	-5328	CASP9	caspase-9 isoform beta	-75005	DNAJC16	DNAJC16
chr1:15893201-15893400	chr1_15893400	40.05	2	2	92.5	2	2	44.59	2	2	94.59	2	2	50	0	0	No	AGMAT	agmatinase, mitochondrial precursor	18305	DNAJC16	(no description)	39993	CASP9	caspase-9 isoform 3	-42015	AGMAT	agmatinase, mitochondrial precursor	4893	DNAJC16	dnaJ homolog subfamily C member 16 isoform 2	-4928	CASP9	caspase-9 isoform beta	-75405	DNAJC16
chr1:15909601-15909800	chr1_15909800	32.31	3	3	96.19	3	3	62.24	3	3	96.2	3	3	63.1	0.2	0	No	AGMAT	agmatinase, mitochondrial precursor	1905	DDI2	protein DDI1 homolog 2	-34252	DNAJC16	(no description)	56393	DNAJC16	(no description)	11472	AGMAT	agmatinase, mitochondrial precursor	-11507	DDI2	protein DDI1 homolog 2	-77852	AGMAT	AGMAT
chr1:15922001-15922200	chr1_15922200	21.64	5	4	80.65	5	3	53.05	5	5	80.5	5	3	46.67	0	1	No	AGMAT	agmatinase, mitochondrial precursor	-10495	DDI2	protein DDI1 homolog 2	-21852	RSC1A1	regulatory solute carrier protein family 1 member 1	-64263	DNAJC16	(no description)	23872	AGMAT	agmatinase, mitochondrial precursor	-23907	DDI2	protein DDI1 homolog 2	-65452
chr1:15928401-15928600	chr1_15928600	38.88	2	2	87.09	2	2	43.1	2	2	94.24	2	2	50	1	1	No	DDI2	protein DDI1 homolog 2	-15452	AGMAT	agmatinase, mitochondrial precursor	-16895	RSC1A1	regulatory solute carrier protein family 1 member 1	-57863	DNAJC16	(no description)	30272	AGMAT	agmatinase, mitochondrial precursor	-30307	DDI2	protein DDI1 homolog 2	-59052
chr1:159644201-159644400	chr1_159644400	21.7	3	3	80.83	3	3	56	3	3	85.15	3	3	59.93	0	1	No	CRP	C-reactive protein precursor	40079	APCS	serum amyloid P-component precursor	86685	DUSP23	dual specificity protein phosphatase 23	-106458	CRP	C-reactive protein precursor	37778	APCS	serum amyloid P-component precursor	85639	DUSP23	dual specificity protein phosphatase 23	-108033
chr1:159928601-159928800	chr1_159928800	32.55	2	2	94	2	2	50	2	2	88.31	2	2	36.36	1	1	No	LINC01133	(no description)	-2313	SLAMF9	SLAM family member 9 isoform 1 precursor	-4656	IGSF9	protein turtle homolog A isoform a precursor	-13314	SLAMF9	SLAM family member 9 isoform 1 precursor	-7419	LINC01133	(no description)	-20176	IGSF9	protein turtle homolog A isoform a precursor	-31872
chr1:159942801-159943000	chr1_159943000	27.2	2	2	65.64	2	2	97.22	2	2	62.35	2	2	92.86	0	1	Yes	LINC01133	(no description)	11887	SLAMF9	SLAM family member 9 isoform 1 precursor	-18856	IGSF9	protein turtle homolog A isoform a precursor	-27514	LINC01133	(no description)	-5976	SLAMF9	SLAM family member 9 isoform 1 precursor	-21619	IGSF9	protein turtle homolog A isoform a precursor	-46072	LINC01133
chr1:160108401-160108600	chr1_160108600	37.35	2	2	38.81	2	2	84.38	2	2	40	2	2	93.45	0	0	No	ATP1A4	sodium/potassium-transporting ATPase subunit alpha-4 isoform 1	-12851	ATP1A2	sodium/potassium-transporting ATPase subunit alpha-2 proprotein	22981	IGSF8	immunoglobulin superfamily member 8 precursor	-39882	ATP1A2	sodium/potassium-transporting ATPase subunit alpha-2 proprotein	-4874	IGSF8	immunoglobulin superfamily member 8 precursor	-47372	ATP1A4	sodium/potassium-transporting ATPase subunit alpha-4 isoform 1	-48267	ATP1A2
chr1:160111601-160111800	chr1_160111800	36.57	2	2	38.89	2	2	86.91	2	2	30	2	2	75.33	1	1	No	ATP1A4	sodium/potassium-transporting ATPase subunit alpha-4 isoform 1	-9651	ATP1A2	sodium/potassium-transporting ATPase subunit alpha-2 proprotein	26181	IGSF8	immunoglobulin superfamily member 8 precursor	-43082	ATP1A2	sodium/potassium-transporting ATPase subunit alpha-2 proprotein	-1674	ATP1A4	sodium/potassium-transporting ATPase subunit alpha-4 isoform 1	-45067	IGSF8	immunoglobulin superfamily member 8 precursor	-50572	ATP1A2	ATP1A2
chr1:16018601-16018800	chr1_16018800	36.14	2	2	90.54	2	2	50	2	2	95.28	2	2	50	0	0	No	PLEKHM2	pleckstrin homology domain-containing family M member 2	7874	RSC1A1	regulatory solute carrier protein family 1 member 1	32337	SLC25A34	solute carrier family 25 member 34	-44108	RSC1A1	regulatory solute carrier protein family 1 member 1	30483	DDI2	protein DDI1 homolog 2	31148	PLEKHM2	pleckstrin homology domain-containing family M member 2	-42564	PLEKHM2
chr1:1603401-1603600	chr1_1603600	20.65	3	3	60.84	3	3	94.29	3	3	64.1	3	3	89.79	0	0	No	SLC35E2B	solute carrier family 35 member E2B	20743	MMP23A	(no description)	-27877	MMP23A	(no description)	35342	SLC35E2B	solute carrier family 35 member E2B	-10562	MMP23A	(no description)	-29747	CDK11A	cyclin-dependent kinase 11A isoform 1	30669	CDK11B,SLC35E2B
chr1:160349601-160349800	chr1_160349800	25.58	3	3	87.59	3	3	58.26	3	3	92.05	3	3	59.93	0	0	No	NHLH1	helix-loop-helix protein 1	12840	VANGL2	vang-like protein 2	-20663	COPA	coatomer subunit alpha isoform 1	-36346	NHLH1	helix-loop-helix protein 1	7062	NCSTN	nicastrin precursor	20958	VANGL2	vang-like protein 2	-48768
chr1:16038001-16038200	chr1_16038200	28.92	3	3	96.75	3	3	65.22	3	3	96.59	3	3	62.36	1	1	No	SLC25A34	solute carrier family 25 member 34	-24708	PLEKHM2	pleckstrin homology domain-containing family M member 2	27274	TMEM82	transmembrane protein 82	-30886	PLEKHM2	pleckstrin homology domain-containing family M member 2	-23164	SLC25A34	solute carrier family 25 member 34	-29784	TMEM82	transmembrane protein 82	-36192	PLEKHM2
chr1:16042201-16042400	chr1_16042400	45.92	2	2	100	2	2	50	2	2	95.83	2	2	46.77	0	0	No	SLC25A34	solute carrier family 25 member 34	-20508	TMEM82	transmembrane protein 82	-26686	PLEKHM2	pleckstrin homology domain-containing family M member 2	31474	PLEKHM2	pleckstrin homology domain-containing family M member 2	-18964	SLC25A34	solute carrier family 25 member 34	-25584	TMEM82	transmembrane protein 82	-31992	PLEKHM2
chr1:160454801-160455000	chr1_160455000	26.16	2	2	49.06	2	2	100	2	2	47.62	2	2	86.36	0	0	No	SLAMF6	SLAM family member 6 isoform 4 precursor	38152	VANGL2	vang-like protein 2	84537	CD84	SLAM family member 5 isoform 2 precursor	94406	SLAMF6	SLAM family member 6 isoform 2 precursor	-81	CD84	SLAM family member 5 isoform 2 precursor	55983	VANGL2	vang-like protein 2	56432	SLAMF6	SLAMF6
chr1:160664601-160664800	chr1_160664800	22.9	4	4	59.03	4	3	84.91	4	4	60.57	4	3	84.9	0.4	0	No	CD48	CD48 antigen isoform 1 precursor	16941	SLAMF7	SLAM family member 7 isoform a precursor	-44146	SLAMF1	(no description)	-47599	CD48	CD48 antigen isoform 2 precursor	-14489	SLAMF7	SLAM family member 7 isoform a precursor	-59908	SLAMF1	(no description)	-85092	CD48
chr1:160847601-160847800	chr1_160847800	27.28	2	2	43.24	2	2	73.53	2	2	46.67	2	2	76.47	0	0	No	ITLN1	intelectin-1 precursor	7260	CD244	natural killer cell receptor 2B4 isoform 1 precursor	-15008	ITLN2	intelectin-2 precursor	76889	ITLN1	intelectin-1 precursor	-1371	CD244	natural killer cell receptor 2B4 isoform 1 precursor	-47751	LY9	T-lymphocyte surface antigen Ly-9 isoform a precursor	49655	ITLN1
chr1:160858801-160859000	chr1_160859000	25.3	2	2	40.83	2	2	75.65	2	2	42.37	2	2	71.71	1	1	No	ITLN1	intelectin-1 precursor	-3940	CD244	natural killer cell receptor 2B4 isoform 1 precursor	-26208	ITLN2	intelectin-2 precursor	65689	ITLN1	intelectin-1 precursor	-12571	ITLN2	intelectin-2 precursor	55915	CD244	natural killer cell receptor 2B4 isoform 1 precursor	-58951
chr1:161218401-161218600	chr1_161218600	26.67	3	3	91.28	3	3	61.64	3	3	90.27	3	3	62.5	0	0	No	PCP4L1	Purkinje cell protein 4-like protein 1	-10016	NR1I3	nuclear receptor subfamily 1 group I member 3 isoform 12	-10500	MIR5187	(no description)	21525	TOMM40L	mitochondrial import receptor subunit TOM40B isoform 2	17964	NR1I3	nuclear receptor subfamily 1 group I member 3 isoform 12	-19045	MIR5187	(no description)	21449
chr1:161588801-161589000	chr1_161589000	35.26	2	2	97.73	2	2	48.39	2	2	92.66	2	2	51.85	0	0	Yes	FCGR3B	low affinity immunoglobulin gamma Fc region receptor III-B isoform 5	11937	HSPA7	(no description)	13052	FCGR2C	low affinity immunoglobulin gamma Fc region receptor II-c precursor	37772	FCGR3B	low affinity immunoglobulin gamma Fc region receptor III-B isoform 5	4087	HSPA7	(no description)	10559	FCGR2C	(no description)	17890
chr1:161624001-161624200	chr1_161624200	22.97	3	3	79.3	3	3	46.11	3	3	87.92	3	3	56.88	0.3	0	Yes	FCGR2B	low affinity immunoglobulin gamma Fc region receptor II-b isoform 5	-8804	FCGR3B	low affinity immunoglobulin gamma Fc region receptor III-B isoform 2 precursor	-22347	RPL31P11	(no description)	30942	FCGR2B	low affinity immunoglobulin gamma Fc region receptor II-b isoform 5	-24344	RPL31P11	(no description)	29394	FCGR3B	low affinity immunoglobulin gamma Fc region receptor III-B isoform 1	-31113
chr1:161683001-161683200	chr1_161683200	39.58	2	2	88.15	2	2	46.05	2	2	86.25	2	2	45.12	1	1	No	FCRLA	Fc receptor-like A isoform 7 precursor	6339	FCRLB	Fc receptor-like B isoform 1 precursor	-8233	RPL31P11	(no description)	-28058	FCRLA	Fc receptor-like A isoform 6 precursor	-1042	FCRLB	Fc receptor-like B isoform 3 precursor	-14833	RPL31P11	(no description)	-29606	FCRLA	FCRLA
chr1:161698801-161699000	chr1_161699000	27.55	2	2	55.27	2	2	86.61	2	2	51.73	2	2	82.4	1	1	No	FCRLB	Fc receptor-like B isoform 4 precursor	6458	DUSP12	dual specificity protein phosphatase 12	-20680	FCRLA	Fc receptor-like A isoform 7 precursor	22139	FCRLB	Fc receptor-like B isoform 4 precursor	967	FCRLA	Fc receptor-like A isoform 7 precursor	14758	DUSP12	dual specificity protein phosphatase 12	-28052
chr1:162031401-162031600	chr1_162031600	24.22	2	2	72.3	2	2	98.57	2	2	69.61	2	2	96.55	0	0	No	NOS1AP	carboxyl-terminal PDZ ligand of neuronal nitric oxide synthase protein isoform 1	-8080	OLFML2B	olfactomedin-like protein 2B precursor	-37856	MIR4654	(no description)	-95396	OLFML2B	olfactomedin-like protein 2B precursor	-78519	MIR4654	(no description)	-95472	ATF6	cyclic AMP-dependent transcription factor ATF-6 alpha	97640
chr1:162046201-162046400	chr1_162046400	24.92	2	2	62.37	2	2	93.75	2	2	66.67	2	2	95.24	0	0	No	NOS1AP	carboxyl-terminal PDZ ligand of neuronal nitric oxide synthase protein isoform 3	6720	OLFML2B	olfactomedin-like protein 2B precursor	-52656	MIR4654	(no description)	-80596	MIR4654	(no description)	-80672	OLFML2B	olfactomedin-like protein 2B precursor	-93319	ATF6	cyclic AMP-dependent transcription factor ATF-6 alpha	112440	NOS1AP
chr1:162329801-162330000	chr1_162330000	22.79	2	2	78.49	2	2	47.92	2	2	70.97	2	2	42.42	0	0	No	NOS1AP	carboxyl-terminal PDZ ligand of neuronal nitric oxide synthase protein isoform 2	-2872	C1orf111	uncharacterized protein C1orf111	16744	MIR556	(no description)	17565	NOS1AP	carboxyl-terminal PDZ ligand of neuronal nitric oxide synthase protein isoform 1	-9913	C1orf111	uncharacterized protein C1orf111	13614	MIR556	(no description)	17470	NOS1AP
chr1:163426401-163426600	chr1_163426600	36.76	2	2	47.18	2	2	91.96	2	2	44.81	2	2	86.29	1	1	No	LOC100422212	(no description)	-33519	NUF2	kinetochore protein Nuf2	134778	RGS5	regulator of G-protein signaling 5 isoform 2	-134919	LOC100422212	(no description)	-35641	NUF2	kinetochore protein Nuf2	100947	RGS5	(no description)	-152505
chr1:163448401-163448600	chr1_163448600	43.66	2	2	27.78	2	2	81.07	2	2	30.77	2	2	77.98	0	0	No	LOC100422212	(no description)	-55519	NUF2	kinetochore protein Nuf2	156778	RGS5	regulator of G-protein signaling 5 isoform 2	-156919	LOC100422212	(no description)	-57641	NUF2	kinetochore protein Nuf2	122947	RGS5	(no description)	-174505
chr1:163461801-163462000	chr1_163462000	25.17	3	3	53.11	3	3	90.35	3	3	48.15	3	3	80.95	0	0	No	LOC100422212	(no description)	-68919	NUF2	kinetochore protein Nuf2	170178	RGS5	regulator of G-protein signaling 5 isoform 2	-170319	LOC100422212	(no description)	-71041	NUF2	kinetochore protein Nuf2	136347	RGS5	(no description)	-187905
chr1:163475001-163475200	chr1_163475200	24.71	2	2	56.39	2	2	88.22	2	2	59.04	2	2	86.59	0	1	No	LOC100422212	(no description)	-82119	NUF2	kinetochore protein Nuf2	183378	RGS5	regulator of G-protein signaling 5 isoform 2	-183519	LOC100422212	(no description)	-84241	NUF2	kinetochore protein Nuf2	149547	RGS5	(no description)	-201105
chr1:163493201-163493400	chr1_163493400	20.97	2	2	46.47	2	2	79.46	2	2	63.4	2	2	96.43	0	0	No	LOC100422212	(no description)	-100319	NUF2	kinetochore protein Nuf2	201578	RGS5	regulator of G-protein signaling 5 isoform 2	-201719	LOC100422212	(no description)	-102441	NUF2	kinetochore protein Nuf2	167747	RGS5	(no description)	-219305
chr1:163823001-163823200	chr1_163823200	25.45	2	2	77	2	2	50	2	2	76.32	2	2	50.2	0	1	No	LOC100422212	(no description)	-430119	NUF2	kinetochore protein Nuf2	531378	RGS5	regulator of G-protein signaling 5 isoform 2	-531519	LOC100422212	(no description)	-432241	NUF2	kinetochore protein Nuf2	497547	RGS5	(no description)	-549105
chr1:164048801-164049000	chr1_164049000	42.11	2	2	71	2	2	23.08	2	2	78.8	2	2	31.03	1	1	No	PBX1	pre-B-cell leukemia transcription factor 1 isoform 3	-479696	LOC100422212	(no description)	-655919	RP11-506O24.1	(no description)	694978	LOC100422212	(no description)	-658041	RP11-506O24.1	(no description)	689452	NUF2	kinetochore protein Nuf2	723347
chr1:164051601-164051800	chr1_164051800	27.21	2	2	82.01	2	2	48	2	2	75.22	2	2	42.86	0	0	No	PBX1	pre-B-cell leukemia transcription factor 1 isoform 3	-476896	LOC100422212	(no description)	-658719	RP11-506O24.1	(no description)	692178	LOC100422212	(no description)	-660841	RP11-506O24.1	(no description)	686652	NUF2	kinetochore protein Nuf2	726147
chr1:164504801-164505000	chr1_164505000	28.65	2	2	97.24	2	2	65.22	2	2	95.33	2	2	64.97	0	0	No	PBX1	pre-B-cell leukemia transcription factor 1 isoform 3	-23696	RP11-506O24.1	(no description)	238978	LMX1A	LIM homeobox transcription factor 1-alpha	820578	RP11-506O24.1	(no description)	233452	PBX1	pre-B-cell leukemia transcription factor 1 isoform 3	-316160	LMX1A	LIM homeobox transcription factor 1-alpha	666203
chr1:164832801-164833000	chr1_164833000	38.51	2	2	93.46	2	2	48.94	2	2	87.61	2	2	44.64	1	1	No	RP11-506O24.1	(no description)	-89022	PBX1	pre-B-cell leukemia transcription factor 1 isoform 1	304304	LMX1A	LIM homeobox transcription factor 1-alpha	492578	PBX1	pre-B-cell leukemia transcription factor 1 isoform 1	11840	RP11-506O24.1	(no description)	-94548	LMX1A	LIM homeobox transcription factor 1-alpha	338203
chr1:164836401-164836600	chr1_164836600	22.93	3	3	92.23	3	3	61.85	3	3	86.21	3	3	58.45	0	0	No	RP11-506O24.1	(no description)	-92622	PBX1	pre-B-cell leukemia transcription factor 1 isoform 1	307904	LMX1A	LIM homeobox transcription factor 1-alpha	488978	PBX1	pre-B-cell leukemia transcription factor 1 isoform 1	15440	RP11-506O24.1	(no description)	-98148	LMX1A	LIM homeobox transcription factor 1-alpha	334603
chr1:16530001-16530200	chr1_16530200	43.26	2	2	96.64	2	2	44.86	2	2	94.96	2	2	48.22	0	0	No	ARHGEF19	rho guanine nucleotide exchange factor 19	9004	RSG1	REM2- and Rab-like small GTPase 1	33559	EPHA2	ephrin type-A receptor 2 precursor	-47518	ARHGEF19	rho guanine nucleotide exchange factor 19	-5502	RSG1	REM2- and Rab-like small GTPase 1	28081	FBXO42	F-box only protein 42	46458	ARHGEF19
chr1:165356201-165356400	chr1_165356400	21.55	2	2	97.25	2	2	61.54	2	2	80.43	2	2	42.26	0	0	No	LMX1A	LIM homeobox transcription factor 1-alpha	-30348	RXRG	retinoic acid receptor RXR-gamma isoform c	37921	LRRC52	leucine-rich repeat-containing protein 52 precursor	-157177	RXRG	retinoic acid receptor RXR-gamma isoform a	13858	RP11-280O1.2	(no description)	89778	LRRC52	leucine-rich repeat-containing protein 52 precursor	-176885
chr1:165896201-165896400	chr1_165896400	21.98	6	5	67.72	6	5	93.9	6	5	68.4	6	5	98.57	0	0	No	MIR3658	(no description)	19143	UCK2	uridine-cytidine kinase 2	99569	TMCO1	transmembrane and coiled-coil domain-containing protein 1 isoform b	-158141	UCK2	uridine-cytidine kinase 2	15445	MIR3658	(no description)	19087	FAM78B	protein FAM78B	142955
chr1:166379401-166379600	chr1_166379600	20.63	2	2	64.9	2	2	94.67	2	2	73.02	2	2	100	0	1	No	FMO9P	(no description)	-193652	FAM78B	protein FAM78B	-243542	MIR921	(no description)	-255465	FMO9P	(no description)	-214973	MIR921	(no description)	-255521	FAM78B	protein FAM78B	-340245
chr1:166398001-166398200	chr1_166398200	27.92	2	2	64.28	2	2	34.21	2	2	63	2	2	31.58	1	0	No	FMO9P	(no description)	-175052	FAM78B	protein FAM78B	-262142	MIR921	(no description)	-274065	FMO9P	(no description)	-196373	MIR921	(no description)	-274121	FAM78B	protein FAM78B	-358845
chr1:166857001-166857200	chr1_166857200	26.24	5	5	88.44	5	5	56.43	5	5	95.31	5	4	59.17	0	0	No	TADA1	transcriptional adapter 1	-11446	POGK	pogo transposable element with KRAB domain	48377	ILDR2	immunoglobulin-like domain-containing receptor 2 precursor	87461	ILDR2	immunoglobulin-like domain-containing receptor 2 precursor	25340	TADA1	transcriptional adapter 1	-31352	POGK	pogo transposable element with KRAB domain	33391
chr1:167000801-167001000	chr1_167001000	32.33	3	3	91.19	3	3	56.18	3	3	93.04	3	3	58.75	0	1	No	MAEL	protein maelstrom homolog isoform 1	42575	ILDR2	immunoglobulin-like domain-containing receptor 2 precursor	-56339	GPA33	cell surface A33 antigen precursor	58968	MAEL	protein maelstrom homolog isoform 1	9451	GPA33	cell surface A33 antigen precursor	21181	DUSP27	inactive dual specificity phosphatase 27	-97502
chr1:167004801-167005000	chr1_167005000	40.32	2	2	90.88	2	2	45.5	2	2	89.1	2	2	46.85	1	1	No	MAEL	protein maelstrom homolog isoform 1	46575	GPA33	cell surface A33 antigen precursor	54968	DUSP27	inactive dual specificity phosphatase 27	-59186	MAEL	protein maelstrom homolog isoform 1	13451	GPA33	cell surface A33 antigen precursor	17181	DUSP27	inactive dual specificity phosphatase 27	-93502
chr1:167150601-167150800	chr1_167150800	25.21	2	2	97.94	2	2	66.9	2	2	96.79	2	2	69.2	0.5	0.5	No	POU2F1	POU domain, class 2, transcription factor 1 isoform 3	-39365	DUSP27	inactive dual specificity phosphatase 27	86614	GPA33	cell surface A33 antigen precursor	-90832	DUSP27	inactive dual specificity phosphatase 27	52298	GPA33	cell surface A33 antigen precursor	-128619	MAEL	protein maelstrom homolog isoform 1	159251
chr1:167808001-167808200	chr1_167808200	39.4	2	2	41.04	2	2	86.32	2	2	36.52	2	2	91.48	0	1	No	ADCY10	adenylate cyclase type 10 isoform 1	75353	MPC2	(no description)	97339	DCAF6	DDB1- and CUL4-associated factor 6 isoform a	-97696	ADCY10	adenylate cyclase type 10 isoform 2	-29476	MPZL1	myelin protein zero-like protein 1 isoform b precursor	46944	MPC2	(no description)	77812	ADCY10
chr1:168619001-168619200	chr1_168619200	34.34	2	2	79.02	2	2	31.67	2	2	93.54	2	2	47.62	0	0	No	XCL1	lymphotactin precursor	73390	DPT	dermatopontin precursor	79342	XCL2	cytokine SCM-1 beta precursor	-105865	DPT	dermatopontin precursor	45594	XCL1	lymphotactin precursor	67785	XCL2	cytokine SCM-1 beta precursor	-109098
chr1:168796401-168796600	chr1_168796600	23.97	3	3	68.18	3	3	96.08	3	3	63.69	3	3	94.97	0	0	No	LINC00626	(no description)	40322	DPT	dermatopontin precursor	-98058	XCL1	lymphotactin precursor	250790	LINC00626	(no description)	34374	LINC00970	(no description)	76642	DPT	dermatopontin precursor	-131806
chr1:168940201-168940400	chr1_168940400	20.72	3	3	61.86	3	3	91.32	3	3	69.3	3	3	95.91	1	1	No	LINC00970	(no description)	115943	ATP1B1	sodium/potassium-transporting ATPase subunit beta-1	-135646	LINC00626	(no description)	184122	LINC00970	(no description)	-67158	NME7	nucleoside diphosphate kinase 7 isoform b	161467	ATP1B1	sodium/potassium-transporting ATPase subunit beta-1	-161660	LINC00970
chr1:16905001-16905200	chr1_16905200	28.29	2	2	97.06	2	2	60.29	2	2	96.43	2	2	64.29	0.3	0	Yes	MIR3675	(no description)	29692	NBPF1	neuroblastoma breakpoint family member 1	35000	CROCCP2	(no description)	52301	NBPF1	neuroblastoma breakpoint family member 1	-16179	MIR3675	(no description)	29618	CROCCP2	(no description)	39650	NBPF1
chr1:170279801-170280000	chr1_170280000	50.52	2	2	36.81	2	2	96.12	2	2	40	2	2	93.95	0	0	No	LINC01142	(no description)	-26551	MIR3119-1	(no description)	-159297	MIR3119-2	(no description)	159382	LINC01142	(no description)	-39355	METTL11B	alpha N-terminal protein methyltransferase 1B	142977	MIR3119-2	(no description)	159297
chr1:170284601-170284800	chr1_170284800	26.77	3	3	61.87	3	3	97.62	3	3	59.36	3	3	91.37	0	0	No	LINC01142	(no description)	-31351	MIR3119-1	(no description)	-164097	MIR3119-2	(no description)	164182	LINC01142	(no description)	-44155	METTL11B	alpha N-terminal protein methyltransferase 1B	147777	MIR3119-2	(no description)	164097
chr1:170297801-170298000	chr1_170298000	37.09	2	2	25	2	2	76.8	2	2	30.56	2	2	93.84	0	0	No	LINC01142	(no description)	-44551	MIR3119-1	(no description)	-177297	MIR3119-2	(no description)	177382	LINC01142	(no description)	-57355	METTL11B	alpha N-terminal protein methyltransferase 1B	160977	MIR3119-2	(no description)	177297
chr1:170298001-170298200	chr1_170298200	30.17	2	2	45.83	2	2	93.65	2	2	46.43	2	2	84.94	0	0	No	LINC01142	(no description)	-44751	MIR3119-1	(no description)	-177497	MIR3119-2	(no description)	177582	LINC01142	(no description)	-57555	METTL11B	alpha N-terminal protein methyltransferase 1B	161177	MIR3119-2	(no description)	177497
chr1:170465601-170465800	chr1_170465800	27.09	3	3	60.62	3	3	94.29	3	3	64.77	3	3	95.45	0	1	No	GORAB	RAB6-interacting golgin isoform b precursor	-35562	PRRX1	paired mesoderm homeobox protein 1 isoform pmx-1a	-167612	LINC01142	(no description)	-212351	GORAB	RAB6-interacting golgin isoform b precursor	-49229	LINC01142	(no description)	-225155	PRRX1	paired mesoderm homeobox protein 1 isoform pmx-1a	-242841
chr1:171396401-171396600	chr1_171396600	27.6	2	2	85.65	2	2	50	2	2	81.48	2	2	50	0	0	No	PRRC2C	protein PRRC2C	-58165	TOP1P1	(no description)	88466	FMO4	dimethylaniline monooxygenase [N-oxide-forming] 4	113015	FMO4	dimethylaniline monooxygenase [N-oxide-forming] 4	85277	TOP1P1	(no description)	86037	FMO1	dimethylaniline monooxygenase [N-oxide-forming] 1 isoform a	141383
chr1:172214801-172215000	chr1_172215000	24.11	2	2	98.96	2	2	63.16	2	2	96.54	2	2	67.65	0	0	No	DNM3OS	(no description)	-100925	MIR199A2	(no description)	-101116	MIR214	(no description)	-106853	MIR199A2	(no description)	-101226	MIR3120	(no description)	106872	MIR214	(no description)	-106963	DNM3
chr1:172241201-172241400	chr1_172241400	22.17	2	2	50	2	2	73.53	2	2	50	2	2	75	0	0	No	DNM3OS	(no description)	-127325	MIR199A2	(no description)	-127516	MIR214	(no description)	-133253	MIR199A2	(no description)	-127626	MIR3120	(no description)	133272	MIR214	(no description)	-133363	DNM3
chr1:172260401-172260600	chr1_172260600	36.72	5	5	53.47	5	5	95.02	5	5	56.34	5	5	95.57	0	0	No	C1orf105	uncharacterized protein C1orf105	-129327	DNM3OS	(no description)	-146525	MIR199A2	(no description)	-146716	DNM3	dynamin-3 isoform b	-121357	MIR199A2	(no description)	-146826	PIGC	phosphatidylinositol N-acetylglucosaminyltransferase subunit C	150096	DNM3
chr1:172271001-172271200	chr1_172271200	34.04	5	5	53.47	5	5	94.65	5	5	57.03	5	5	94.42	0	0	No	C1orf105	uncharacterized protein C1orf105	-118727	PIGC	phosphatidylinositol N-acetylglucosaminyltransferase subunit C	142130	DNM3OS	(no description)	-157125	DNM3	dynamin-3 isoform b	-110757	PIGC	phosphatidylinositol N-acetylglucosaminyltransferase subunit C	139496	MIR199A2	(no description)	-157426	DNM3
chr1:172448401-172448600	chr1_172448600	22.34	3	3	84.73	3	3	61.68	3	3	85.47	3	3	62.51	1	1	No	PIGC	phosphatidylinositol N-acetylglucosaminyltransferase subunit C	-35270	SUCO	SUN domain-containing ossification factor isoform 2	-52988	C1orf105	uncharacterized protein C1orf105	58673	C1orf105	uncharacterized protein C1orf105	10531	PIGC	phosphatidylinositol N-acetylglucosaminyltransferase subunit C	-37904	DNM3	dynamin-3 isoform a	66643
chr1:173078401-173078600	chr1_173078600	29.3	2	2	96	2	2	63.53	2	2	93.33	2	2	59.47	0	1	No	TNFSF18	tumor necrosis factor ligand superfamily member 18	-58397	TNFSF4	tumor necrosis factor ligand superfamily member 4	97971	LOC100506023	(no description)	367794	TNFSF18	tumor necrosis factor ligand superfamily member 18	-68141	TNFSF4	tumor necrosis factor ligand superfamily member 4	74369	LOC100506023	(no description)	125698
chr1:173385401-173385600	chr1_173385600	36.07	2	2	43.75	2	2	98	2	2	48.84	2	2	91.88	0	0	No	LOC100506023	(no description)	60794	PRDX6	peroxiredoxin-6	-60985	SLC9C2	sodium/hydrogen exchanger 11	186733	PRDX6	peroxiredoxin-6	-72446	SLC9C2	sodium/hydrogen exchanger 11	84103	LOC100506023	(no description)	-181302	LOC100506023
chr1:17394601-17394800	chr1_17394800	21.51	3	3	31.5	3	3	60.75	3	3	22.99	3	3	59.53	1	1	No	SDHB	succinate dehydrogenase [ubiquinone] iron-sulfur subunit, mitochondrial precursor	-14035	PADI2	protein-arginine deiminase type-2	51248	ATP13A2	probable cation-transporting ATPase 13A2 isoform 1	-56277	PADI2	protein-arginine deiminase type-2	-1445	SDHB	succinate dehydrogenase [ubiquinone] iron-sulfur subunit, mitochondrial precursor	-49476	ATP13A2	probable cation-transporting ATPase 13A2 isoform 1	-82248	PADI2	PADI2
chr1:17402601-17402800	chr1_17402800	24.68	3	3	47.86	3	3	79.15	3	3	46.69	3	3	85.88	0	0	No	SDHB	succinate dehydrogenase [ubiquinone] iron-sulfur subunit, mitochondrial precursor	-22035	PADI2	protein-arginine deiminase type-2	43248	ATP13A2	probable cation-transporting ATPase 13A2 isoform 1	-64277	PADI2	protein-arginine deiminase type-2	-9445	SDHB	succinate dehydrogenase [ubiquinone] iron-sulfur subunit, mitochondrial precursor	-57476	ATP13A2	probable cation-transporting ATPase 13A2 isoform 1	-90248	PADI2
chr1:17421801-17422000	chr1_17422000	20.81	2	2	82.1	2	2	45.18	2	2	72.46	2	2	43.06	0	0	No	PADI2	protein-arginine deiminase type-2	24048	SDHB	succinate dehydrogenase [ubiquinone] iron-sulfur subunit, mitochondrial precursor	-41235	ATP13A2	probable cation-transporting ATPase 13A2 isoform 1	-83477	PADI2	protein-arginine deiminase type-2	-28645	SDHB	succinate dehydrogenase [ubiquinone] iron-sulfur subunit, mitochondrial precursor	-76676	ATP13A2	probable cation-transporting ATPase 13A2 isoform 1	-109448	PADI2
chr1:17424201-17424400	chr1_17424400	20.14	5	5	56.38	5	5	0.8	5	5	90.66	5	5	40.89	0	0	No	PADI2	protein-arginine deiminase type-2	21648	SDHB	succinate dehydrogenase [ubiquinone] iron-sulfur subunit, mitochondrial precursor	-43635	ATP13A2	probable cation-transporting ATPase 13A2 isoform 1	-85877	PADI2	protein-arginine deiminase type-2	-31045	SDHB	succinate dehydrogenase [ubiquinone] iron-sulfur subunit, mitochondrial precursor	-79076	ATP13A2	probable cation-transporting ATPase 13A2 isoform 1	-111848	PADI2
chr1:17424601-17424800	chr1_17424800	29.87	4	4	81.59	4	4	43.75	4	4	82.15	4	4	35.42	0	1	No	PADI2	protein-arginine deiminase type-2	21248	SDHB	succinate dehydrogenase [ubiquinone] iron-sulfur subunit, mitochondrial precursor	-44035	ATP13A2	probable cation-transporting ATPase 13A2 isoform 1	-86277	PADI2	protein-arginine deiminase type-2	-31445	SDHB	succinate dehydrogenase [ubiquinone] iron-sulfur subunit, mitochondrial precursor	-79476	ATP13A2	probable cation-transporting ATPase 13A2 isoform 1	-112248	PADI2
chr1:174255001-174255200	chr1_174255200	24.48	2	2	68.18	2	2	96.15	2	2	63.89	2	2	94	1	1	No	RABGAP1L	rab GTPase-activating protein 1-like isoform A	126549	GPR52	probable G-protein coupled receptor 52	-162111	RC3H1	roquin-1	-292890	GPR52	probable G-protein coupled receptor 52	-163583	RC3H1	roquin-1	-354749	SERPINC1	antithrombin-III precursor	-382159	RABGAP1L
chr1:174944401-174944600	chr1_174944600	23.38	2	2	94.44	2	2	70.46	2	2	94.2	2	2	70.58	0	0	No	RABGAP1L	rab GTPase-activating protein 1-like isoform D	10596	CACYBP	calcyclin-binding protein isoform 2	-24070	MRPS14	28S ribosomal protein S14, mitochondrial	48091	RABGAP1L	rab GTPase-activating protein 1-like isoform B	17173	RABGAP1L	rab GTPase-activating protein 1-like isoform C	-19945	CACYBP	calcyclin-binding protein isoform 1	-36663	RABGAP1L
chr1:17501401-17501600	chr1_17501600	24.05	4	4	68.3	4	4	94.84	4	4	65.6	4	4	94.78	1	1	No	PADI1	protein-arginine deiminase type-1	-30120	PADI2	protein-arginine deiminase type-2	-55552	PADI3	protein-arginine deiminase type-3	-74092	PADI1	protein-arginine deiminase type-1	-71001	PADI2	protein-arginine deiminase type-2	-108245	PADI3	protein-arginine deiminase type-3	-109227
chr1:175055201-175055400	chr1_175055400	24.14	2	2	73.53	2	2	45.83	2	2	77.91	2	2	48.04	0	0	No	TNN	tenascin-N precursor	18307	MRPS14	(no description)	-62709	CACYBP	calcyclin-binding protein isoform 1	86409	TNN	tenascin-N precursor	-61902	KIAA0040	uncharacterized protein KIAA0040	70822	MRPS14	(no description)	-73207	TNN
chr1:17522801-17523000	chr1_17523000	25.41	4	3	54.59	4	2	84.65	4	3	57.22	4	4	90.3	0	0	No	PADI1	protein-arginine deiminase type-1	-8720	PADI3	protein-arginine deiminase type-3	-52692	PADI2	protein-arginine deiminase type-2	-76952	PADI1	protein-arginine deiminase type-1	-49601	PADI3	protein-arginine deiminase type-3	-87827	PADI2	protein-arginine deiminase type-2	-129645
chr1:17525801-17526000	chr1_17526000	28.08	2	2	42.42	2	2	80	2	2	42.19	2	2	90	0	0	No	PADI1	protein-arginine deiminase type-1	-5720	PADI3	protein-arginine deiminase type-3	-49692	PADI2	protein-arginine deiminase type-2	-79952	PADI1	protein-arginine deiminase type-1	-46601	PADI3	protein-arginine deiminase type-3	-84827	PADI2	protein-arginine deiminase type-2	-132645
chr1:175269001-175269200	chr1_175269200	21.24	2	2	47.78	2	2	69.95	2	2	48.98	2	2	71.24	1	1	No	KIAA0040	uncharacterized protein KIAA0040	-106871	TNN	tenascin-N precursor	232107	MRPS14	(no description)	-276509	TNR	tenascin-R precursor	22834	KIAA0040	uncharacterized protein KIAA0040	-142978	TNN	tenascin-N precursor	151898
chr1:17532801-17533000	chr1_17533000	25.65	4	4	49.71	4	4	77.89	4	4	46.22	4	4	74.71	0.5	0.5	No	PADI1	protein-arginine deiminase type-1	1280	PADI3	protein-arginine deiminase type-3	-42692	PADI2	protein-arginine deiminase type-2	-86952	PADI1	protein-arginine deiminase type-1	-39601	PADI3	protein-arginine deiminase type-3	-77827	PADI2	protein-arginine deiminase type-2	-139645	PADI1
chr1:175413401-175413600	chr1_175413600	21.22	4	4	58.56	4	4	85.35	4	4	58.95	4	4	91.38	1	1	No	KIAA0040	uncharacterized protein KIAA0040	-251271	TNR	tenascin-R precursor	299252	TNN	tenascin-N precursor	376507	TNR	tenascin-R precursor	-121566	KIAA0040	uncharacterized protein KIAA0040	-287378	TNN	tenascin-N precursor	296298	TNR
chr1:17557401-17557600	chr1_17557600	22.44	3	3	62.14	3	3	85.24	3	3	62.53	3	3	85.3	0	0	No	PADI3	protein-arginine deiminase type-3	-18092	PADI1	protein-arginine deiminase type-1	25880	PADI4	protein-arginine deiminase type-4	-77189	PADI1	protein-arginine deiminase type-1	-15001	PADI3	protein-arginine deiminase type-3	-53227	PADI4	protein-arginine deiminase type-4	-132995	PADI1
chr1:175593801-175594000	chr1_175594000	20.27	3	3	51.15	3	3	72.85	3	3	52.72	3	3	74.76	1	0.6	No	TNR	tenascin-R precursor	118852	SCARNA3	(no description)	343776	KIAA0040	uncharacterized protein KIAA0040	-431671	TNR	tenascin-R precursor	-301966	RFWD2	E3 ubiquitin-protein ligase RFWD2 isoform c precursor	320061	SCARNA3	(no description)	343632	TNR
chr1:175662401-175662600	chr1_175662600	24.74	2	2	76.54	2	2	50	2	2	78.84	2	2	51.49	0	0	No	TNR	tenascin-R precursor	50252	SCARNA3	(no description)	275176	KIAA0040	uncharacterized protein KIAA0040	-500271	RFWD2	E3 ubiquitin-protein ligase RFWD2 isoform c precursor	251461	SCARNA3	(no description)	275032	TNR	tenascin-R precursor	-370566	TNR
chr1:175879401-175879600	chr1_175879600	43.01	2	2	46.67	2	2	100	2	2	50	2	2	96.82	0	0	No	SCARNA3	(no description)	58176	TNR	tenascin-R precursor	-166748	RFWD2	E3 ubiquitin-protein ligase RFWD2 isoform c precursor	296880	RFWD2	E3 ubiquitin-protein ligase RFWD2 isoform c precursor	34461	SCARNA3	(no description)	58032	TNR	tenascin-R precursor	-587566
chr1:175880001-175880200	chr1_175880200	42.34	2	2	97.56	2	2	46.97	2	2	97.92	2	2	38.24	0	0	No	SCARNA3	(no description)	57576	TNR	tenascin-R precursor	-167348	RFWD2	E3 ubiquitin-protein ligase RFWD2 isoform c precursor	296280	RFWD2	E3 ubiquitin-protein ligase RFWD2 isoform c precursor	33861	SCARNA3	(no description)	57432	TNR	tenascin-R precursor	-588166
chr1:17591201-17591400	chr1_17591400	24.99	2	2	63.28	2	2	100	2	2	69.34	2	2	100	0	0	No	PADI3	protein-arginine deiminase type-3	15708	PADI4	protein-arginine deiminase type-4	-43389	PADI1	protein-arginine deiminase type-1	59680	PADI1	protein-arginine deiminase type-1	18799	PADI3	protein-arginine deiminase type-3	-19427	PADI4	protein-arginine deiminase type-4	-99195	PADI3
chr1:176461201-176461400	chr1_176461400	25.94	2	2	45	2	2	83.82	2	2	33.33	2	2	90.32	0	0	No	PAPPA2	pappalysin-2 isoform 1 precursor	28994	RFWD2	E3 ubiquitin-protein ligase RFWD2 isoform b	-284920	SCARNA3	(no description)	-523624	PAPPA2	pappalysin-2 isoform 2 precursor	-199041	ASTN1	astrotactin-1 isoform 3 precursor	365140	SCARNA3	(no description)	-523768	PAPPA2
chr1:176470801-176471000	chr1_176471000	22.88	2	2	42.5	2	2	74.43	2	2	31.82	2	2	70.26	0	1	No	PAPPA2	pappalysin-2 isoform 1 precursor	38594	RFWD2	E3 ubiquitin-protein ligase RFWD2 isoform b	-294520	MIR488	(no description)	527681	PAPPA2	pappalysin-2 isoform 2 precursor	-189441	ASTN1	astrotactin-1 isoform 3 precursor	355540	MIR488	(no description)	527598	PAPPA2
chr1:176486801-176487000	chr1_176487000	20.37	4	4	53.74	4	4	79.19	4	4	57.16	4	4	85.47	0	0	No	PAPPA2	pappalysin-2 isoform 1 precursor	54594	RFWD2	E3 ubiquitin-protein ligase RFWD2 isoform b	-310520	MIR488	(no description)	511681	PAPPA2	pappalysin-2 isoform 2 precursor	-173441	ASTN1	astrotactin-1 isoform 3 precursor	339540	MIR488	(no description)	511598	PAPPA2
chr1:176986001-176986200	chr1_176986200	26.23	2	2	50	2	2	85.64	2	2	40.38	2	2	86.91	0	0	No	MIR488	(no description)	12481	ASTN1	astrotactin-1 isoform 3 precursor	147940	BRINP2	BMP/retinoic acid-inducible neural-specific protein 2 precursor	-154532	MIR488	(no description)	12398	ASTN1	astrotactin-1 isoform 2 precursor	-148147	PAPPA2	pappalysin-2 isoform 1 precursor	174130	ASTN1
chr1:177051201-177051400	chr1_177051400	28.56	2	2	87.74	2	2	44.32	2	2	76.33	2	2	38.46	1	1	No	MIR488	(no description)	-52719	ASTN1	astrotactin-1 isoform 3 precursor	82740	BRINP2	BMP/retinoic acid-inducible neural-specific protein 2 precursor	-89332	MIR488	(no description)	-52802	BRINP2	BMP/retinoic acid-inducible neural-specific protein 2 precursor	-200258	ASTN1	astrotactin-1 isoform 2 precursor	-213347	ASTN1
chr1:177058601-177058800	chr1_177058800	20.55	3	3	83.03	3	3	54.27	3	3	89.85	3	3	62.85	1	1	No	MIR488	(no description)	-60119	ASTN1	astrotactin-1 isoform 3 precursor	75340	BRINP2	BMP/retinoic acid-inducible neural-specific protein 2 precursor	-81932	MIR488	(no description)	-60202	BRINP2	BMP/retinoic acid-inducible neural-specific protein 2 precursor	-192858	ASTN1	astrotactin-1 isoform 2 precursor	-220747	ASTN1
chr1:177192201-177192400	chr1_177192400	24.58	4	4	75.73	4	4	44.95	4	4	73.22	4	4	46.07	0	0	No	BRINP2	BMP/retinoic acid-inducible neural-specific protein 2 precursor	51668	ASTN1	astrotactin-1 isoform 2 precursor	-58260	MIR488	(no description)	-193719	BRINP2	BMP/retinoic acid-inducible neural-specific protein 2 precursor	-59258	MIR488	(no description)	-193802	ASTN1	astrotactin-1 isoform 2 precursor	-354347	BRINP2
chr1:177228401-177228600	chr1_177228600	52.4	3	3	93.52	3	3	34.34	3	3	92.02	3	3	26.67	0	0	No	BRINP2	BMP/retinoic acid-inducible neural-specific protein 2 precursor	87868	ASTN1	astrotactin-1 isoform 2 precursor	-94460	MIR488	(no description)	-229919	BRINP2	BMP/retinoic acid-inducible neural-specific protein 2 precursor	-23058	MIR488	(no description)	-230002	ASTN1	astrotactin-1 isoform 2 precursor	-390547	BRINP2
chr1:177882601-177882800	chr1_177882800	23.38	3	3	59.82	3	3	91.33	3	3	51.5	3	3	92.42	0	0	No	SEC16B	protein transport protein Sec16B	56350	LOC730102	(no description)	124442	RASAL2	ras GTPase-activating protein nGAP isoform 2	-180163	SEC16B	protein transport protein Sec16B	15541	LOC730102	(no description)	92574	RASAL2-AS1	(no description)	177942
chr1:1786601-1786800	chr1_1786800	22.48	2	2	100	2	2	69.25	2	2	100	2	2	73.53	0	0	No	GNB1	guanine nucleotide-binding protein G(I)/G(S)/G(T) subunit beta-1 isoform 2	35856	CALML6	calmodulin-like protein 6	-59565	TMEM52	transmembrane protein 52 precursor	64040	CALML6	calmodulin-like protein 6	-62033	TMEM52	transmembrane protein 52 precursor	62328	GNB1	guanine nucleotide-binding protein G(I)/G(S)/G(T) subunit beta-1 isoform 1	-69977	GNB1
chr1:179276201-179276400	chr1_179276400	27.6	2	2	87.86	2	2	55.88	2	2	93.33	2	2	59.05	0.5	0.5	No	SOAT1	sterol O-acyltransferase 1 isoform 3	13452	AXDND1	axonemal dynein light chain domain-containing protein 1	-58554	ABL2	Abelson tyrosine-protein kinase 2 isoform b	-77481	SOAT1	sterol O-acyltransferase 1 isoform 1	-51514	ABL2	Abelson tyrosine-protein kinase 2 isoform e	-196585	TOR3A	torsin-3A precursor	211171	SOAT1
chr1:179329001-179329200	chr1_179329200	26.78	3	3	94.85	3	3	60.87	3	3	98.1	3	3	66.67	0.3	0.3	No	AXDND1	axonemal dynein light chain domain-containing protein 1	-5754	SOAT1	sterol O-acyltransferase 1 isoform 3	66252	ABL2	Abelson tyrosine-protein kinase 2 isoform b	-130281	SOAT1	sterol O-acyltransferase 1 isoform 3	1286	NPHS2	podocin	190573	AXDND1	axonemal dynein light chain domain-containing protein 1	-194770
chr1:179329401-179329600	chr1_179329600	21.14	4	4	92.03	4	4	63.78	4	4	94.67	4	4	69.15	0	0	No	AXDND1	axonemal dynein light chain domain-containing protein 1	-5354	SOAT1	sterol O-acyltransferase 1 isoform 3	66652	ABL2	Abelson tyrosine-protein kinase 2 isoform b	-130681	SOAT1	sterol O-acyltransferase 1 isoform 3	1686	NPHS2	podocin	190173	AXDND1	axonemal dynein light chain domain-containing protein 1	-194370
chr1:179611001-179611200	chr1_179611200	51.48	2	2	97.96	2	2	42.42	2	2	97.3	2	2	44.12	1	1	No	TDRD5	tudor domain-containing protein 5 isoform 3	35739	NPHS2	podocin	-66016	FAM163A	protein FAM163A	-101197	TDRD5	tudor domain-containing protein 5 isoform 2	-49307	AXDND1	(no description)	87230	NPHS2	podocin	-91427	TDRD5
chr1:180206601-180206800	chr1_180206800	21.15	2	2	8.33	2	2	32.69	2	2	11.76	2	2	35.48	1	1	No	LHX4	LIM/homeobox protein Lhx4	7268	RP5-1180C10.2	(no description)	37116	FLJ23867	(no description)	39557	RP5-1180C10.2	(no description)	32097	FLJ23867	(no description)	36841	LHX4	LIM/homeobox protein Lhx4	-37488	LHX4
chr1:180325401-180325600	chr1_180325600	30.45	2	2	100	2	2	67.22	2	2	100	2	2	64.71	0	1	No	RP5-1180C10.2	(no description)	-81684	MIR3121	(no description)	82025	LHX4	LIM/homeobox protein Lhx4	126068	ACBD6	acyl-CoA-binding domain-containing protein 6	-68149	LHX4	LIM/homeobox protein Lhx4	81312	MIR3121	(no description)	81948	ACBD6
chr1:180815001-180815200	chr1_180815200	20.99	2	2	91.82	2	2	57.98	2	2	93.45	2	2	65.64	0	0	No	KIAA1614	uncharacterized protein KIAA1614	-67212	STX6	syntaxin-6 isoform 1	177157	MR1	major histocompatibility complex class I-related gene protein isoform 3 precursor	-187460	XPR1	xenotropic and polytropic retrovirus receptor 1 isoform 2	-44315	KIAA1614	uncharacterized protein KIAA1614	-100139	STX6	syntaxin-6 isoform 1	126749	XPR1
chr1:180818401-180818600	chr1_180818600	20.93	2	2	86.96	2	2	60.42	2	2	88.29	2	2	64.17	0	0	No	KIAA1614	uncharacterized protein KIAA1614	-63812	STX6	syntaxin-6 isoform 1	173757	MR1	major histocompatibility complex class I-related gene protein isoform 3 precursor	-184060	XPR1	xenotropic and polytropic retrovirus receptor 1 isoform 2	-40915	KIAA1614	uncharacterized protein KIAA1614	-96739	STX6	syntaxin-6 isoform 1	123349	XPR1
chr1:180887201-180887400	chr1_180887400	47.22	2	2	48.89	2	2	97.92	2	2	46.77	2	2	97.3	1	1	No	KIAA1614	uncharacterized protein KIAA1614	4988	STX6	syntaxin-6 isoform 1	104957	MR1	major histocompatibility complex class I-related gene protein isoform 3 precursor	-115260	XPR1	xenotropic and polytropic retrovirus receptor 1 isoform 1	27885	KIAA1614	uncharacterized protein KIAA1614	-27939	STX6	syntaxin-6 isoform 1	54549	KIAA1614
chr1:181187401-181187600	chr1_181187600	29.94	2	2	44.55	2	2	80.8	2	2	36.36	2	2	75.05	1	1	No	GM140	(no description)	-18023	IER5	immediate early response gene 5 protein	129863	MR1	major histocompatibility complex class I-related gene protein isoform 2 precursor	184940	GM140	(no description)	-20240	IER5	immediate early response gene 5 protein	127521	MR1	major histocompatibility complex class I-related gene protein isoform 2 precursor	156426
chr1:181310201-181310400	chr1_181310400	21.1	4	4	90.64	4	4	69.17	4	4	90.93	4	4	69.54	0	0	No	GM140	(no description)	104777	CACNA1E	voltage-dependent R-type calcium channel subunit alpha-1E isoform 1	-142385	IER5	immediate early response gene 5 protein	252663	GM140	(no description)	102560	IER5	immediate early response gene 5 protein	250321	MR1	major histocompatibility complex class I-related gene protein isoform 2 precursor	279226
chr1:18141401-18141600	chr1_18141600	27.74	2	2	71.73	2	2	33.93	2	2	84.61	2	2	42.5	1	1	No	ACTL8	actin-like protein 8	59693	ARHGEF10L	rho guanine nucleotide exchange factor 10-like protein isoform 2	234453	IGSF21	immunoglobulin superfamily member 21 precursor	-292739	ACTL8	actin-like protein 8	-12058	ARHGEF10L	rho guanine nucleotide exchange factor 10-like protein isoform 2	117130	RCC2	protein RCC2	-408250	ACTL8
chr1:181483201-181483400	chr1_181483400	24.5	2	2	65.64	2	2	36.69	2	2	66.67	2	2	32.19	0	1	No	CACNA1E	voltage-dependent R-type calcium channel subunit alpha-1E isoform 3	30615	GM140	(no description)	277777	IER5	immediate early response gene 5 protein	425663	GM140	(no description)	275560	CACNA1E	voltage-dependent R-type calcium channel subunit alpha-1E isoform 1	-292621	IER5	immediate early response gene 5 protein	423321	CACNA1E
chr1:181826601-181826800	chr1_181826800	20.53	2	2	63.77	2	2	88.25	2	2	58.74	2	2	85.04	1	1	No	ZNF648	zinc finger protein 648	204147	CACNA1E	voltage-dependent R-type calcium channel subunit alpha-1E isoform 3	374015	GS1-122H1.2	(no description)	456496	CACNA1E	voltage-dependent R-type calcium channel subunit alpha-1E isoform 3	50779	ZNF648	zinc finger protein 648	197004	GS1-122H1.2	(no description)	346379
chr1:181914201-181914400	chr1_181914400	56.41	3	3	91.25	3	3	28.7	3	3	97.09	3	3	25.6	0	0	No	ZNF648	zinc finger protein 648	116547	GS1-122H1.2	(no description)	368896	GLUL	glutamine synthetase	446239	ZNF648	zinc finger protein 648	109404	CACNA1E	voltage-dependent R-type calcium channel subunit alpha-1E isoform 3	138379	GS1-122H1.2	(no description)	258779
chr1:181958201-181958400	chr1_181958400	45.35	2	2	92.9	2	2	45.8	2	2	91.61	2	2	45.21	1	1	No	ZNF648	zinc finger protein 648	72547	GS1-122H1.2	(no description)	324896	GLUL	glutamine synthetase	402239	ZNF648	zinc finger protein 648	65404	CACNA1E	voltage-dependent R-type calcium channel subunit alpha-1E isoform 3	182379	GS1-122H1.2	(no description)	214779
chr1:181994401-181994600	chr1_181994600	28.89	3	3	93.71	3	3	61.51	3	3	97.74	3	3	63.41	1	1	No	ZNF648	zinc finger protein 648	36347	GS1-122H1.2	(no description)	288696	GLUL	glutamine synthetase	366039	ZNF648	zinc finger protein 648	29204	GS1-122H1.2	(no description)	178579	CACNA1E	voltage-dependent R-type calcium channel subunit alpha-1E isoform 3	218579
chr1:182005801-182006000	chr1_182006000	39.26	2	2	89.02	2	2	45	2	2	94.59	2	2	46.77	0	0	No	ZNF648	zinc finger protein 648	24947	GS1-122H1.2	(no description)	277296	GLUL	glutamine synthetase	354639	ZNF648	zinc finger protein 648	17804	GS1-122H1.2	(no description)	167179	CACNA1E	voltage-dependent R-type calcium channel subunit alpha-1E isoform 3	229979
chr1:182016601-182016800	chr1_182016800	42.54	2	2	95.45	2	2	50	2	2	94.74	2	2	46.67	0	0	No	ZNF648	zinc finger protein 648	14147	GS1-122H1.2	(no description)	266496	GLUL	glutamine synthetase	343839	ZNF648	zinc finger protein 648	7004	GS1-122H1.2	(no description)	156379	CACNA1E	voltage-dependent R-type calcium channel subunit alpha-1E isoform 3	240779
chr1:182028201-182028400	chr1_182028400	27.92	3	3	57.1	3	3	90.63	3	3	61.98	3	3	93.72	0	0	No	ZNF648	zinc finger protein 648	2547	GS1-122H1.2	(no description)	254896	GLUL	glutamine synthetase	332239	ZNF648	zinc finger protein 648	-4596	GS1-122H1.2	(no description)	144779	CACNA1E	voltage-dependent R-type calcium channel subunit alpha-1E isoform 3	252379	ZNF648
chr1:182058601-182058800	chr1_182058800	25.02	2	2	64.54	2	2	98.28	2	2	67.18	2	2	95.45	0	1	No	ZNF648	zinc finger protein 648	-27853	GS1-122H1.2	(no description)	224496	GLUL	glutamine synthetase	301839	ZNF648	zinc finger protein 648	-34996	GS1-122H1.2	(no description)	114379	CACNA1E	voltage-dependent R-type calcium channel subunit alpha-1E isoform 3	282779
chr1:182226001-182226200	chr1_182226200	21.61	5	5	89.95	5	3	63.23	5	3	94.64	5	3	60.42	1	1	No	GS1-122H1.2	(no description)	57096	GLUL	glutamine synthetase	134439	TEDDM1	transmembrane epididymal protein 1	143651	GS1-122H1.2	(no description)	-53021	GLUL	glutamine synthetase	124738	TEDDM1	transmembrane epididymal protein 1	141151	GS1-122H1.2
chr1:182333401-182333600	chr1_182333600	23.03	2	2	48.44	2	2	77.91	2	2	40	2	2	71.67	1	0	No	GLUL	glutamine synthetase	27039	TEDDM1	transmembrane epididymal protein 1	36251	LINC00272	(no description)	-43255	GLUL	glutamine synthetase	17338	TEDDM1	transmembrane epididymal protein 1	33751	LINC00272	(no description)	-50448
chr1:182401801-182402000	chr1_182402000	29.37	3	3	65.85	3	3	100	3	3	60.58	3	3	99.4	0	0	No	RGSL1	regulator of G-protein signaling protein-like	-17355	LINC00272	(no description)	25145	TEDDM1	transmembrane epididymal protein 1	-32149	LINC00272	(no description)	17952	TEDDM1	transmembrane epididymal protein 1	-34649	GLUL	glutamine synthetase	-51062
chr1:18261801-18262000	chr1_18262000	26.54	4	4	33.32	4	4	78.57	4	4	52.46	4	4	93.47	0	0	No	IGSF21	immunoglobulin superfamily member 21 precursor	-172339	ACTL8	actin-like protein 8	180093	ARHGEF10L	rho guanine nucleotide exchange factor 10-like protein isoform 2	354853	ACTL8	actin-like protein 8	108342	ARHGEF10L	rho guanine nucleotide exchange factor 10-like protein isoform 2	237530	IGSF21	immunoglobulin superfamily member 21 precursor	-443077
chr1:182934801-182935000	chr1_182935000	32.3	2	2	51.36	2	2	85.12	2	2	51.93	2	2	86.84	0	0	No	SHCBP1L	SHC SH2 domain-binding protein 1-like protein	-12347	LAMC1	laminin subunit gamma-1 precursor	-57694	DHX9	(no description)	126462	SHCBP1L	SHC SH2 domain-binding protein 1-like protein	-65901	DHX9	(no description)	77783	NPL	N-acetylneuraminate lyase isoform 4	135381
chr1:183298001-183298200	chr1_183298200	25.3	2	2	29.41	2	2	0	2	2	27.27	2	2	0	0.6	1	No	NMNAT2	nicotinamide mononucleotide adenylyltransferase 2 isoform 2	-24091	NMNAT2	nicotinamide mononucleotide adenylyltransferase 2 isoform 1	89534	LAMC2	laminin subunit gamma-2 isoform a precursor	142927	NMNAT2	nicotinamide mononucleotide adenylyltransferase 2 isoform 1	-80729	LAMC2	laminin subunit gamma-2 isoform a precursor	83838	SMG7-AS1	(no description)	131910	NMNAT2
chr1:18391201-18391400	chr1_18391400	23.45	6	5	37.59	6	5	10.17	6	5	42.97	6	5	14.79	1	1	No	IGSF21	immunoglobulin superfamily member 21 precursor	-42939	ACTL8	actin-like protein 8	309493	KLHDC7A	kelch domain-containing protein 7A	-416123	ACTL8	actin-like protein 8	237742	IGSF21	immunoglobulin superfamily member 21 precursor	-313677	ARHGEF10L	rho guanine nucleotide exchange factor 10-like protein isoform 2	366930
chr1:183930801-183931000	chr1_183931000	32.95	2	2	50	2	2	90	2	2	50	2	2	97.53	0	0	No	COLGALT2	procollagen galactosyltransferase 2 precursor	75963	TSEN15	tRNA-splicing endonuclease subunit Sen15 isoform 2	-89910	APOBEC4	putative C->U-editing enzyme APOBEC-4	-308452	COLGALT2	procollagen galactosyltransferase 2 precursor	-25935	RGL1	ral guanine nucleotide dissociation stimulator-like 1	33234	TSEN15	tRNA-splicing endonuclease subunit Sen15 isoform 2	-112444	COLGALT2
chr1:183946801-183947000	chr1_183947000	22.48	2	2	94.19	2	2	54.49	2	2	86.68	2	2	56.57	0.2	1	No	COLGALT2	procollagen galactosyltransferase 2 precursor	59963	TSEN15	tRNA-splicing endonuclease subunit Sen15 isoform 2	-73910	APOBEC4	putative C->U-editing enzyme APOBEC-4	-324452	COLGALT2	procollagen galactosyltransferase 2 precursor	-41935	RGL1	ral guanine nucleotide dissociation stimulator-like 1	49234	TSEN15	tRNA-splicing endonuclease subunit Sen15 isoform 2	-96444	COLGALT2
chr1:18415001-18415200	chr1_18415200	24.87	2	2	38.04	2	2	5.26	2	2	46.43	2	2	5.26	1	1	No	IGSF21	immunoglobulin superfamily member 21 precursor	-19139	ACTL8	actin-like protein 8	333293	KLHDC7A	kelch domain-containing protein 7A	-392323	ACTL8	actin-like protein 8	261542	IGSF21	immunoglobulin superfamily member 21 precursor	-289877	ARHGEF10L	rho guanine nucleotide exchange factor 10-like protein isoform 2	390730
chr1:184188601-184188800	chr1_184188800	22.54	2	2	52.98	2	2	15.52	2	2	52.25	2	2	22.73	1	1	No	C1orf21	uncharacterized protein C1orf21	-167449	TSEN15	tRNA-splicing endonuclease subunit Sen15 isoform 1	167890	COLGALT2	procollagen galactosyltransferase 2 precursor	-181837	TSEN15	tRNA-splicing endonuclease subunit Sen15 isoform 1	145356	COLGALT2	procollagen galactosyltransferase 2 precursor	-283735	RGL1	ral guanine nucleotide dissociation stimulator-like 1	291034
chr1:184741201-184741400	chr1_184741400	23.47	2	2	96.88	2	2	71.12	2	2	94.95	2	2	68.18	0	0	No	EDEM3	ER degradation-enhancing alpha-mannosidase-like protein 3 precursor	-17259	FAM129A	protein Niban	202418	RNF2	E3 ubiquitin-protein ligase RING2	-273250	FAM129A	protein Niban	18858	EDEM3	ER degradation-enhancing alpha-mannosidase-like protein 3 precursor	-81676	C1orf21	uncharacterized protein C1orf21	143145
chr1:185195801-185196000	chr1_185196000	23.19	2	2	65.77	2	2	97.92	2	2	70.3	2	2	97.76	0	0	Yes	SWT1	transcriptional protein SWT1	69610	TRMT1L	TRMT1-like protein isoform 2	-69670	IVNS1ABP	influenza virus NS1A-binding protein	90561	SWT1	transcriptional protein SWT1	-65013	IVNS1ABP	influenza virus NS1A-binding protein	69621	GS1-279B7.1	(no description)	97078	SWT1
chr1:185208401-185208600	chr1_185208600	23.11	2	2	67.27	2	2	96.43	2	2	63.7	2	2	91.03	1	1	No	IVNS1ABP	influenza virus NS1A-binding protein	77961	SWT1	transcriptional protein SWT1	82210	TRMT1L	TRMT1-like protein isoform 2	-82270	SWT1	transcriptional protein SWT1	-52413	IVNS1ABP	influenza virus NS1A-binding protein	57021	GS1-279B7.1	(no description)	84478	SWT1
chr1:18528201-18528400	chr1_18528400	26.11	3	3	57.74	3	3	88.36	3	3	52.94	3	3	88.55	0	0	No	IGSF21	immunoglobulin superfamily member 21 precursor	94061	KLHDC7A	kelch domain-containing protein 7A	-279123	PAX7	paired box protein Pax-7 isoform 2	-429199	IGSF21	immunoglobulin superfamily member 21 precursor	-176677	KLHDC7A	kelch domain-containing protein 7A	-284180	ACTL8	actin-like protein 8	374742	IGSF21
chr1:18532601-18532800	chr1_18532800	37.12	2	2	84.44	2	2	31.67	2	2	80.8	2	2	37.42	0	0	No	IGSF21	immunoglobulin superfamily member 21 precursor	98461	KLHDC7A	kelch domain-containing protein 7A	-274723	PAX7	paired box protein Pax-7 isoform 2	-424799	IGSF21	immunoglobulin superfamily member 21 precursor	-172277	KLHDC7A	kelch domain-containing protein 7A	-279780	ACTL8	actin-like protein 8	379142	IGSF21
chr1:18542001-18542200	chr1_18542200	21.98	4	4	67.2	4	4	93.59	4	4	61.28	4	4	88.73	0	0	No	IGSF21	immunoglobulin superfamily member 21 precursor	107861	KLHDC7A	kelch domain-containing protein 7A	-265323	PAX7	paired box protein Pax-7 isoform 2	-415399	IGSF21	immunoglobulin superfamily member 21 precursor	-162877	KLHDC7A	kelch domain-containing protein 7A	-270380	ACTL8	actin-like protein 8	388542	IGSF21
chr1:18543601-18543800	chr1_18543800	33.04	2	2	87.68	2	2	45.65	2	2	95.83	2	2	40.48	0	0	No	IGSF21	immunoglobulin superfamily member 21 precursor	109461	KLHDC7A	kelch domain-containing protein 7A	-263723	PAX7	paired box protein Pax-7 isoform 2	-413799	IGSF21	immunoglobulin superfamily member 21 precursor	-161277	KLHDC7A	kelch domain-containing protein 7A	-268780	ACTL8	actin-like protein 8	390142	IGSF21
chr1:18618001-18618200	chr1_18618200	21.44	4	4	55.46	4	4	82.66	4	4	54.95	4	4	79.35	0	0	No	IGSF21	immunoglobulin superfamily member 21 precursor	183861	KLHDC7A	kelch domain-containing protein 7A	-189323	PAX7	paired box protein Pax-7 isoform 2	-339399	IGSF21	immunoglobulin superfamily member 21 precursor	-86877	KLHDC7A	kelch domain-containing protein 7A	-194380	PAX7	paired box protein Pax-7 isoform 2	-444532	IGSF21
chr1:186691201-186691400	chr1_186691400	20.92	2	2	55.95	2	2	85.77	2	2	65.38	2	2	97.62	0.3	0.5	No	PTGS2	prostaglandin G/H synthase 2 precursor	-41741	PLA2G4A	cytosolic phospholipase A2	-106731	MIR548F1	(no description)	-244645	PTGS2	prostaglandin G/H synthase 2 precursor	-50357	PLA2G4A	cytosolic phospholipase A2	-266813	PDC	phosducin isoform b	-278603
chr1:186846201-186846400	chr1_186846400	35.14	2	2	96.88	2	2	47.22	2	2	86.36	2	2	42.5	0	0	No	PLA2G4A	cytosolic phospholipase A2	48269	PTGS2	prostaglandin G/H synthase 2 precursor	-196741	MIR548F1	(no description)	-399645	PLA2G4A	cytosolic phospholipase A2	-111813	PTGS2	prostaglandin G/H synthase 2 precursor	-205357	PDC	phosducin isoform b	-433603	PLA2G4A
chr1:186913201-186913400	chr1_186913400	32.89	2	2	50.35	2	2	90.95	2	2	40.82	2	2	85.9	1	1	No	PLA2G4A	cytosolic phospholipase A2	115269	PTGS2	prostaglandin G/H synthase 2 precursor	-263741	MIR548F1	(no description)	-466645	PLA2G4A	cytosolic phospholipase A2	-44813	PTGS2	prostaglandin G/H synthase 2 precursor	-272357	PDC	phosducin isoform b	-500603	PLA2G4A
chr1:18709001-18709200	chr1_18709200	39.23	2	2	41.18	2	2	85.83	2	2	40	2	2	91.38	0	0	No	KLHDC7A	kelch domain-containing protein 7A	-98323	PAX7	paired box protein Pax-7 isoform 2	-248399	IGSF21	immunoglobulin superfamily member 21 precursor	274861	IGSF21	immunoglobulin superfamily member 21 precursor	4123	KLHDC7A	kelch domain-containing protein 7A	-103380	PAX7	paired box protein Pax-7 isoform 2	-353532
chr1:18731201-18731400	chr1_18731400	31.18	2	2	26.19	2	2	73.34	2	2	38.71	2	2	93.48	0	0	No	KLHDC7A	kelch domain-containing protein 7A	-76123	PAX7	paired box protein Pax-7 isoform 2	-226199	IGSF21	immunoglobulin superfamily member 21 precursor	297061	IGSF21	immunoglobulin superfamily member 21 precursor	26323	KLHDC7A	kelch domain-containing protein 7A	-81180	PAX7	paired box protein Pax-7 isoform 2	-331332
chr1:18738401-18738600	chr1_18738600	20.44	4	4	68.28	4	4	94.51	4	4	72.2	4	4	95.95	1	1	No	KLHDC7A	kelch domain-containing protein 7A	-68923	PAX7	paired box protein Pax-7 isoform 2	-218999	IGSF21	immunoglobulin superfamily member 21 precursor	304261	IGSF21	immunoglobulin superfamily member 21 precursor	33523	KLHDC7A	kelch domain-containing protein 7A	-73980	PAX7	paired box protein Pax-7 isoform 2	-324132
chr1:187529401-187529600	chr1_187529600	45.73	2	2	44.79	2	2	92.06	2	2	44.21	2	2	90.89	0.5	0.5	No	PLA2G4A	cytosolic phospholipase A2	731469	PTGS2	prostaglandin G/H synthase 2 precursor	-879941	MIR548F1	(no description)	-1082845	PLA2G4A	cytosolic phospholipase A2	571387	PTGS2	prostaglandin G/H synthase 2 precursor	-888557	PDC	phosducin isoform b	-1116803
chr1:187530001-187530200	chr1_187530200	21.04	3	3	65.36	3	3	97.16	3	3	56.81	3	3	86.16	0	0	No	PLA2G4A	cytosolic phospholipase A2	732069	PTGS2	prostaglandin G/H synthase 2 precursor	-880541	MIR548F1	(no description)	-1083445	PLA2G4A	cytosolic phospholipase A2	571987	PTGS2	prostaglandin G/H synthase 2 precursor	-889157	PDC	phosducin isoform b	-1117403
chr1:18767601-18767800	chr1_18767800	28.98	2	2	64.99	2	2	98.86	2	2	62.9	2	2	95	0	0	No	KLHDC7A	kelch domain-containing protein 7A	-39723	PAX7	paired box protein Pax-7 isoform 2	-189799	IGSF21	immunoglobulin superfamily member 21 precursor	333461	KLHDC7A	kelch domain-containing protein 7A	-44780	IGSF21	immunoglobulin superfamily member 21 precursor	62723	PAX7	paired box protein Pax-7 isoform 2	-294932
chr1:187801001-187801200	chr1_187801200	47.41	2	2	34.38	2	2	87.87	2	2	39.47	2	2	95.65	0	0	No	PLA2G4A	cytosolic phospholipase A2	1003069	PTGS2	prostaglandin G/H synthase 2 precursor	-1151541	MIR548F1	(no description)	-1354445	PLA2G4A	cytosolic phospholipase A2	842987	PTGS2	prostaglandin G/H synthase 2 precursor	-1160157	PDC	phosducin isoform b	-1388403
chr1:188700001-188700200	chr1_188700200	34.74	2	2	84.17	2	2	43.75	2	2	91.31	2	2	48	0	0	No	BRINP3	BMP/retinoic acid-inducible neural-specific protein 3 precursor	1746659	RP11-463J7.2	(no description)	-1893919	PLA2G4A	cytosolic phospholipase A2	1902069	BRINP3	BMP/retinoic acid-inducible neural-specific protein 3 precursor	1366696	PLA2G4A	cytosolic phospholipase A2	1741987	PTGS2	prostaglandin G/H synthase 2 precursor	-2059157
chr1:188752801-188753000	chr1_188753000	21.12	5	5	88.8	5	4	65.33	5	5	90.26	5	5	67.47	0	0	No	BRINP3	BMP/retinoic acid-inducible neural-specific protein 3 precursor	1693859	RP11-463J7.2	(no description)	-1841119	PLA2G4A	cytosolic phospholipase A2	1954869	BRINP3	BMP/retinoic acid-inducible neural-specific protein 3 precursor	1313896	PLA2G4A	cytosolic phospholipase A2	1794787	RP11-463J7.2	(no description)	-2017888
chr1:190756201-190756400	chr1_190756400	22.78	2	2	73.22	2	2	46.88	2	2	77.63	2	2	49.21	1	1	No	RP11-463J7.2	(no description)	162281	BRINP3	BMP/retinoic acid-inducible neural-specific protein 3 precursor	-309541	RGS18	regulator of G-protein signaling 18	-1371291	RP11-463J7.2	(no description)	-14488	BRINP3	BMP/retinoic acid-inducible neural-specific protein 3 precursor	-689504	RGS18	regulator of G-protein signaling 18	-1398645	RP11-463J7.2
chr1:190795601-190795800	chr1_190795800	30.9	3	3	85.74	3	3	52.52	3	3	84.44	3	3	52.38	1	1	No	RP11-463J7.2	(no description)	201681	BRINP3	BMP/retinoic acid-inducible neural-specific protein 3 precursor	-348941	RGS18	regulator of G-protein signaling 18	-1331891	RP11-463J7.2	(no description)	24912	BRINP3	BMP/retinoic acid-inducible neural-specific protein 3 precursor	-728904	RGS18	regulator of G-protein signaling 18	-1359245
chr1:190799801-190800000	chr1_190800000	33.73	2	2	87.48	2	2	48.78	2	2	87.61	2	2	43.48	0	0	No	RP11-463J7.2	(no description)	205881	BRINP3	BMP/retinoic acid-inducible neural-specific protein 3 precursor	-353141	RGS18	regulator of G-protein signaling 18	-1327691	RP11-463J7.2	(no description)	29112	BRINP3	BMP/retinoic acid-inducible neural-specific protein 3 precursor	-733104	RGS18	regulator of G-protein signaling 18	-1355045
chr1:19108401-19108600	chr1_19108600	36.89	2	2	93.33	2	2	35.71	2	2	90.74	2	2	44.74	0	0	No	TAS1R2	taste receptor type 1 member 2 precursor	77655	MIR4695	(no description)	101269	ALDH4A1	delta-1-pyrroline-5-carboxylate dehydrogenase, mitochondrial isoform b	108885	PAX7	paired box protein Pax-7 isoform 3	33140	TAS1R2	taste receptor type 1 member 2 precursor	57592	ALDH4A1	delta-1-pyrroline-5-carboxylate dehydrogenase, mitochondrial isoform a precursor	89423
chr1:19110801-19111000	chr1_19111000	30.45	13	13	65.15	13	13	28.34	13	13	73.99	13	13	36.61	1	1	No	TAS1R2	taste receptor type 1 member 2 precursor	75255	MIR4695	(no description)	98869	ALDH4A1	delta-1-pyrroline-5-carboxylate dehydrogenase, mitochondrial isoform b	106485	PAX7	paired box protein Pax-7 isoform 3	35540	TAS1R2	taste receptor type 1 member 2 precursor	55192	ALDH4A1	delta-1-pyrroline-5-carboxylate dehydrogenase, mitochondrial isoform a precursor	87023
chr1:19111601-19111800	chr1_19111800	33	3	3	65.49	3	3	25.93	3	3	73.51	3	3	29.89	0.6	0.3	No	TAS1R2	taste receptor type 1 member 2 precursor	74455	MIR4695	(no description)	98069	ALDH4A1	delta-1-pyrroline-5-carboxylate dehydrogenase, mitochondrial isoform b	105685	PAX7	paired box protein Pax-7 isoform 3	36340	TAS1R2	taste receptor type 1 member 2 precursor	54392	ALDH4A1	delta-1-pyrroline-5-carboxylate dehydrogenase, mitochondrial isoform a precursor	86223
chr1:192064001-192064200	chr1_192064200	29.76	2	2	31.82	2	2	81.27	2	2	38.24	2	2	75.49	0.5	0.5	No	RGS18	regulator of G-protein signaling 18	-63491	RGS21	regulator of G-protein signaling 21	-222021	RGS1	regulator of G-protein signaling 1	-480756	RGS18	regulator of G-protein signaling 18	-90845	RGS21	regulator of G-protein signaling 21	-272314	RGS1	regulator of G-protein signaling 1	-485059
chr1:192426601-192426800	chr1_192426800	23.71	3	3	66.67	3	3	97.52	3	3	59.03	3	3	97.29	0	0	No	RGS1	regulator of G-protein signaling 1	-118156	RGS21	regulator of G-protein signaling 21	140579	RGS13	regulator of G-protein signaling 13	-178567	RGS21	regulator of G-protein signaling 21	90286	RGS1	regulator of G-protein signaling 1	-122459	RGS13	regulator of G-protein signaling 13	-202740
chr1:192429601-192429800	chr1_192429800	34.46	2	2	38.24	2	2	84.44	2	2	40	2	2	97.37	0	0	No	RGS1	regulator of G-protein signaling 1	-115156	RGS21	regulator of G-protein signaling 21	143579	RGS13	regulator of G-protein signaling 13	-175567	RGS21	regulator of G-protein signaling 21	93286	RGS1	regulator of G-protein signaling 1	-119459	RGS13	regulator of G-protein signaling 13	-199740
chr1:192913801-192914000	chr1_192914000	22.91	2	2	55.41	2	2	85.23	2	2	61.56	2	2	89.27	1	1	No	UCHL5	ubiquitin carboxyl-terminal hydrolase isozyme L5 isoform 4	114623	TROVE2	60 kDa SS-A/Ro ribonucleoprotein isoform 2	-114651	RGS2	regulator of G-protein signaling 2	135732	UCHL5	ubiquitin carboxyl-terminal hydrolase isozyme L5 isoform 2	67595	RGS2	regulator of G-protein signaling 2	132493	TROVE2	60 kDa SS-A/Ro ribonucleoprotein isoform 2	-141215
chr1:193442001-193442200	chr1_193442200	25.4	2	2	73.08	2	2	100	2	2	71.43	2	2	100	1	1	No	B3GALT2	beta-1,3-galactosyltransferase 2	-286357	MIR1278	(no description)	336468	CDC73	parafibromin	351013	CDC73	parafibromin	218158	B3GALT2	beta-1,3-galactosyltransferase 2	-294241	MIR1278	(no description)	336387
chr1:193458801-193459000	chr1_193459000	31.13	2	2	50	2	2	90.45	2	2	44.44	2	2	98.84	0	0	No	B3GALT2	beta-1,3-galactosyltransferase 2	-303157	MIR1278	(no description)	353268	CDC73	parafibromin	367813	CDC73	parafibromin	234958	B3GALT2	beta-1,3-galactosyltransferase 2	-311041	MIR1278	(no description)	353187
chr1:193466801-193467000	chr1_193467000	24.54	4	4	64.92	4	4	92.15	4	4	67.81	4	4	95.74	0	0	No	B3GALT2	beta-1,3-galactosyltransferase 2	-311157	MIR1278	(no description)	361268	CDC73	parafibromin	375813	CDC73	parafibromin	242958	B3GALT2	beta-1,3-galactosyltransferase 2	-319041	MIR1278	(no description)	361187
chr1:193481801-193482000	chr1_193482000	20.72	2	2	46.15	2	2	68.67	2	2	46.95	2	2	70.8	1	1	No	B3GALT2	beta-1,3-galactosyltransferase 2	-326157	MIR1278	(no description)	376268	CDC73	parafibromin	390813	CDC73	parafibromin	257958	B3GALT2	beta-1,3-galactosyltransferase 2	-334041	MIR1278	(no description)	376187
chr1:193841401-193841600	chr1_193841600	22.69	2	2	95.83	2	2	72.48	2	2	95.45	2	2	72.41	0.5	0.5	No	B3GALT2	beta-1,3-galactosyltransferase 2	-685757	MIR1278	(no description)	735868	CDC73	parafibromin	750413	CDC73	parafibromin	617558	B3GALT2	beta-1,3-galactosyltransferase 2	-693641	MIR1278	(no description)	735787
chr1:194686201-194686400	chr1_194686400	20.21	2	2	94.74	2	2	72.57	2	2	97.06	2	2	73.43	0	0	No	B3GALT2	beta-1,3-galactosyltransferase 2	-1530557	MIR1278	(no description)	1580668	CDC73	parafibromin	1595213	CDC73	parafibromin	1462358	KCNT2	potassium channel subfamily T member 2 isoform 3	1508609	B3GALT2	beta-1,3-galactosyltransferase 2	-1538441
chr1:195065601-195065800	chr1_195065800	29.29	2	2	72.06	2	2	28.33	2	2	70.83	2	2	35	0	0	No	MIR4735	(no description)	1485911	KCNT2	potassium channel subfamily T member 2 isoform 3	1511861	CFH	complement factor H isoform a precursor	-1555307	KCNT2	potassium channel subfamily T member 2 isoform 3	1129209	MIR4735	(no description)	1485842	CFH	complement factor H isoform b precursor	-1604995
chr1:195074401-195074600	chr1_195074600	25.17	2	2	65.95	2	2	21.43	2	2	64.29	2	2	30.3	0	0	No	MIR4735	(no description)	1477111	KCNT2	potassium channel subfamily T member 2 isoform 3	1503061	CFH	complement factor H isoform a precursor	-1546507	KCNT2	potassium channel subfamily T member 2 isoform 3	1120409	MIR4735	(no description)	1477042	CFH	complement factor H isoform b precursor	-1596195
chr1:195787001-195787200	chr1_195787200	25.26	2	2	42.5	2	2	75.05	2	2	47.14	2	2	84	1	1	No	MIR4735	(no description)	764511	KCNT2	potassium channel subfamily T member 2 isoform 3	790461	CFH	complement factor H isoform a precursor	-833907	KCNT2	potassium channel subfamily T member 2 isoform 3	407809	MIR4735	(no description)	764442	CFH	complement factor H isoform b precursor	-883595
chr1:195825001-195825200	chr1_195825200	22.01	2	2	45.09	2	2	70.45	2	2	41.18	2	2	69.19	1	1	No	MIR4735	(no description)	726511	KCNT2	potassium channel subfamily T member 2 isoform 3	752461	CFH	complement factor H isoform a precursor	-795907	KCNT2	potassium channel subfamily T member 2 isoform 3	369809	MIR4735	(no description)	726442	CFH	complement factor H isoform b precursor	-845595
chr1:196733201-196733400	chr1_196733400	25.33	2	2	72.97	2	2	40	2	2	82.5	2	2	50	1	1	Yes	CFHR3	complement factor H-related protein 3 isoform 1 precursor	-10629	CFHR1	complement factor H-related protein 1 precursor	-55560	CFH	complement factor H isoform b precursor	112293	CFH	complement factor H isoform a precursor	16666	CFHR3	complement factor H-related protein 3 isoform 1 precursor	-29903	CFHR1	complement factor H-related protein 1 precursor	-68019
chr1:19682401-19682600	chr1_19682600	44.95	2	2	39.87	2	2	97.14	2	2	48.08	2	2	100	0	0	No	PQLC2	lysosomal amino acid transporter 1 homolog isoform 2	43761	AKR7A2	aflatoxin B1 aldehyde reductase member 2	-43860	LOC100506730	(no description)	-60270	CAPZB	F-actin-capping protein subunit beta isoform 1	-17234	PQLC2	(no description)	23578	AKR7A2	aflatoxin B1 aldehyde reductase member 2	-53299	CAPZB
chr1:19707801-19708000	chr1_19708000	32.27	3	3	84.13	3	3	49.84	3	3	82.92	3	3	49.58	0	0	No	PQLC2	lysosomal amino acid transporter 1 homolog isoform 2	69161	AKR7A2	aflatoxin B1 aldehyde reductase member 2	-69260	LOC100506730	(no description)	-85670	CAPZB	F-actin-capping protein subunit beta isoform 1	-42634	PQLC2	(no description)	48978	AKR7A2	aflatoxin B1 aldehyde reductase member 2	-78699	CAPZB
chr1:19731201-19731400	chr1_19731400	40.97	2	2	94.83	2	2	50	2	2	99	2	2	50	1	1	No	CAPZB	F-actin-capping protein subunit beta isoform 4	79901	PQLC2	lysosomal amino acid transporter 1 homolog isoform 2	92561	AKR7A2	aflatoxin B1 aldehyde reductase member 2	-92660	CAPZB	F-actin-capping protein subunit beta isoform 1	-66034	PQLC2	(no description)	72378	AKR7A2	aflatoxin B1 aldehyde reductase member 2	-102099	CAPZB
chr1:19738001-19738200	chr1_19738200	22.99	3	3	49.63	3	3	92.66	3	3	62.66	3	3	96.92	0	0	No	CAPZB	F-actin-capping protein subunit beta isoform 4	73101	PQLC2	lysosomal amino acid transporter 1 homolog isoform 2	99361	AKR7A2	aflatoxin B1 aldehyde reductase member 2	-99460	CAPZB	F-actin-capping protein subunit beta isoform 1	-72834	PQLC2	(no description)	79178	AKR7A2	aflatoxin B1 aldehyde reductase member 2	-108899	CAPZB
chr1:19816601-19816800	chr1_19816800	20.15	2	2	89.09	2	2	64.31	2	2	89.93	2	2	59.6	0.5	0.5	No	CAPZB	F-actin-capping protein subunit beta isoform 1	-4565	MINOS1-NBL1	C1orf151-NBL1 read-through protein isoform b precursor	-106770	MINOS1	mitochondrial inner membrane organizing system protein 1 isoform c	-106770	RPS14P3	(no description)	-118438	MINOS1	mitochondrial inner membrane organizing system protein 1 isoform c	-139615	CAPZB	F-actin-capping protein subunit beta isoform 1	-151434
chr1:198485201-198485400	chr1_198485400	26.4	2	2	68.22	2	2	96.54	2	2	67.37	2	2	98.43	1	1	No	ATP6V1G3	V-type proton ATPase subunit G 3 isoform a	24775	PTPRC	receptor-type tyrosine-protein phosphatase C isoform 2 precursor	-122797	MIR181B1	(no description)	342811	ATP6V1G3	V-type proton ATPase subunit G 3 isoform a	7051	PTPRC	(no description)	-177034	NEK7	serine/threonine-protein kinase Nek7	193752
chr1:198551201-198551400	chr1_198551400	25.8	3	3	59.08	3	3	92.86	3	3	63.97	3	3	94.04	1	1	No	ATP6V1G3	V-type proton ATPase subunit G 3 isoform b	-41225	PTPRC	receptor-type tyrosine-protein phosphatase C isoform 2 precursor	-56797	MIR181B1	(no description)	276811	ATP6V1G3	V-type proton ATPase subunit G 3 isoform b	-58949	PTPRC	(no description)	-111034	MIR181A1HG	(no description)	225831
chr1:198699601-198699800	chr1_198699800	37.34	2	2	38.46	2	2	85.9	2	2	50	2	2	95.83	1	1	No	PTPRC	receptor-type tyrosine-protein phosphatase C isoform 5 precursor	91603	MIR181B1	(no description)	128411	MIR181A1	(no description)	128582	PTPRC	receptor-type tyrosine-protein phosphatase C isoform 2 precursor	-26905	PTPRC	receptor-type tyrosine-protein phosphatase C isoform 5 precursor	35400	MIR181A1HG	(no description)	77431	PTPRC
chr1:198730401-198730600	chr1_198730600	35.36	2	2	45.55	2	2	87.06	2	2	47.83	2	2	94.23	0	0	No	MIR181B1	(no description)	97611	MIR181A1	(no description)	97782	PTPRC	receptor-type tyrosine-protein phosphatase C isoform 5 precursor	122403	PTPRC	receptor-type tyrosine-protein phosphatase C isoform 1 precursor	3895	MIR181A1HG	(no description)	46631	MIR181B1	(no description)	97501
chr1:19877201-19877400	chr1_19877400	22.71	2	2	66.67	2	2	97.08	2	2	71.28	2	2	98.06	0	0	No	MINOS1-NBL1	C1orf151-NBL1 read-through protein isoform b precursor	-46170	MINOS1	mitochondrial inner membrane organizing system protein 1 isoform c	-46170	RPS14P3	(no description)	-57000	RPS14P3	(no description)	-57838	MINOS1	mitochondrial inner membrane organizing system protein 1 isoform c	-79015	MINOS1-NBL1	C1orf151-NBL1 read-through protein isoform b precursor	-107649
chr1:199413601-199413800	chr1_199413800	28.62	2	2	57.82	2	2	89.44	2	2	58.81	2	2	88.54	1	1	No	MIR181A1HG	(no description)	-507142	NR5A2	nuclear receptor subfamily 5 group A member 2 isoform 2	-583029	MIR181A1	(no description)	-585418	MIR181A1	(no description)	-585528	MIR181B1	(no description)	-585699	MIR181A1HG	(no description)	-636569
chr1:199418801-199419000	chr1_199419000	23.88	2	2	69.67	2	2	41.85	2	2	69.12	2	2	43.55	1	1	No	MIR181A1HG	(no description)	-512342	NR5A2	nuclear receptor subfamily 5 group A member 2 isoform 2	-577829	MIR181A1	(no description)	-590618	MIR181A1	(no description)	-590728	MIR181B1	(no description)	-590899	MIR181A1HG	(no description)	-641769
chr1:199805201-199805400	chr1_199805400	42.01	2	2	47.37	2	2	97.5	2	2	50	2	2	95	0.3	1	No	NR5A2	nuclear receptor subfamily 5 group A member 2 isoform 2	-191429	LINC00862	(no description)	537620	ZNF281	zinc finger protein 281 isoform 1	573886	NR5A2	nuclear receptor subfamily 5 group A member 2 isoform 2	-341250	LINC00862	(no description)	506371	ZNF281	zinc finger protein 281 isoform 1	568774
chr1:199882001-199882200	chr1_199882200	22.81	2	2	45.62	2	2	78.92	2	2	35	2	2	80.4	0	0	No	NR5A2	nuclear receptor subfamily 5 group A member 2 isoform 2	-114629	LINC00862	(no description)	460820	ZNF281	zinc finger protein 281 isoform 1	497086	NR5A2	nuclear receptor subfamily 5 group A member 2 isoform 2	-264450	LINC00862	(no description)	429571	ZNF281	zinc finger protein 281 isoform 1	491974
chr1:200037601-200037800	chr1_200037800	23.78	2	2	72.64	2	2	100	2	2	68.33	2	2	98.15	0	0	No	NR5A2	nuclear receptor subfamily 5 group A member 2 isoform 3	25748	LINC00862	(no description)	305220	ZNF281	zinc finger protein 281 isoform 1	341486	NR5A2	nuclear receptor subfamily 5 group A member 2 isoform 2	-108850	LINC00862	(no description)	273971	ZNF281	zinc finger protein 281 isoform 1	336374	NR5A2
chr1:200492801-200493000	chr1_200493000	20.29	2	2	71.76	2	2	98.15	2	2	75	2	2	98.28	1	1	No	KIF14	kinesin-like protein KIF14	96962	ZNF281	zinc finger protein 281 isoform 2	-113714	DDX59	probable ATP-dependent RNA helicase DDX59	146226	KIF14	kinesin-like protein KIF14	27724	ZNF281	zinc finger protein 281 isoform 2	-118826	DDX59	probable ATP-dependent RNA helicase DDX59	120264
chr1:200966801-200967000	chr1_200967000	54.38	3	3	93.34	3	3	31.37	3	3	89.44	3	3	31.44	0	0	No	KIF21B	kinesin-like protein KIF21B isoform 3	25928	C1orf106	uncharacterized protein C1orf106 isoform 2	102952	CACNA1S	voltage-dependent L-type calcium channel subunit alpha-1S	114794	KIF21B	kinesin-like protein KIF21B isoform 2	-28387	CACNA1S	voltage-dependent L-type calcium channel subunit alpha-1S	41739	C1orf106	uncharacterized protein C1orf106 isoform 1	82036	KIF21B
chr1:200975001-200975200	chr1_200975200	21.27	3	3	88.53	3	3	58.22	3	3	99.12	3	3	62.12	0	0	No	KIF21B	kinesin-like protein KIF21B isoform 3	17728	CACNA1S	voltage-dependent L-type calcium channel subunit alpha-1S	106594	ASCL5	achaete-scute homolog 5	109400	CACNA1S	voltage-dependent L-type calcium channel subunit alpha-1S	33539	KIF21B	kinesin-like protein KIF21B isoform 2	-36587	C1orf106	uncharacterized protein C1orf106 isoform 1	90236	KIF21B
chr1:201012801-201013000	chr1_201013000	47.94	2	2	95.06	2	2	40	2	2	92.23	2	2	41.38	1	1	No	KIF21B	kinesin-like protein KIF21B isoform 2	-20072	CACNA1S	voltage-dependent L-type calcium channel subunit alpha-1S	68794	ASCL5	achaete-scute homolog 5	71600	CACNA1S	voltage-dependent L-type calcium channel subunit alpha-1S	-4261	ASCL5	achaete-scute homolog 5	70180	KIF21B	kinesin-like protein KIF21B isoform 2	-74387	CACNA1S
chr1:201124401-201124600	chr1_201124600	23.95	2	2	65.15	2	2	92.11	2	2	61.93	2	2	92.17	0	0	No	TMEM9	(no description)	-817	TMEM9	transmembrane protein 9 isoform a precursor	16210	IGFN1	immunoglobulin-like and fibronectin type III domain-containing protein 1	-35452	TMEM9	(no description)	-20602	ASCL5	achaete-scute homolog 5	-41420	IGFN1	immunoglobulin-like and fibronectin type III domain-containing protein 1	-73580	TMEM9
chr1:201131601-201131800	chr1_201131800	21.85	2	2	74.05	2	2	98.08	2	2	72.37	2	2	100	1	1	No	TMEM9	(no description)	-8017	TMEM9	transmembrane protein 9 isoform a precursor	9010	IGFN1	immunoglobulin-like and fibronectin type III domain-containing protein 1	-28252	TMEM9	(no description)	-27802	ASCL5	achaete-scute homolog 5	-48620	IGFN1	immunoglobulin-like and fibronectin type III domain-containing protein 1	-66380	TMEM9
chr1:201148001-201148200	chr1_201148200	31.55	2	2	29.22	2	2	85	2	2	44.87	2	2	89.98	1	1	No	TMEM9	transmembrane protein 9 isoform a precursor	-7390	IGFN1	immunoglobulin-like and fibronectin type III domain-containing protein 1	-11852	ASCL5	achaete-scute homolog 5	-63600	TMEM9	(no description)	-44202	IGFN1	immunoglobulin-like and fibronectin type III domain-containing protein 1	-49980	ASCL5	achaete-scute homolog 5	-65020
chr1:201168001-201168200	chr1_201168200	52.08	2	2	96.13	2	2	39.29	2	2	95.97	2	2	41.67	0	0	No	IGFN1	immunoglobulin-like and fibronectin type III domain-containing protein 1	8148	TMEM9	transmembrane protein 9 isoform a precursor	-27390	ASCL5	achaete-scute homolog 5	-83600	IGFN1	immunoglobulin-like and fibronectin type III domain-containing protein 1	-29980	TMEM9	(no description)	-64202	ASCL5	achaete-scute homolog 5	-85020	IGFN1
chr1:201194401-201194600	chr1_201194600	28.33	4	4	46.83	4	4	77.2	4	4	44.54	4	4	76.86	0.6	0	No	IGFN1	immunoglobulin-like and fibronectin type III domain-containing protein 1	34548	TMEM9	transmembrane protein 9 isoform a precursor	-53790	PKP1	plakophilin-1 isoform 1b	-58079	IGFN1	immunoglobulin-like and fibronectin type III domain-containing protein 1	-3580	TMEM9	(no description)	-90602	PKP1	plakophilin-1 isoform 1b	-107621	IGFN1
chr1:201198401-201198600	chr1_201198600	22.53	2	2	90.24	2	2	66.18	2	2	91.3	2	2	67.65	1	1	No	IGFN1	immunoglobulin-like and fibronectin type III domain-containing protein 1	38548	PKP1	plakophilin-1 isoform 1b	-54079	TMEM9	transmembrane protein 9 isoform a precursor	-57790	IGFN1	immunoglobulin-like and fibronectin type III domain-containing protein 1	420	TMEM9	(no description)	-94602	PKP1	plakophilin-1 isoform 1b	-103621
chr1:20161401-20161600	chr1_20161600	21.28	3	3	88.87	3	3	61.48	3	3	95.56	3	3	68.89	1	1	No	RNF186	RING finger protein 186	-19729	TMCO4	transmembrane and coiled-coil domain-containing protein 4	-35090	OTUD3	OTU domain-containing protein 3	-47387	RNF186	RING finger protein 186	-20979	OTUD3	OTU domain-containing protein 3	-77937	PLA2G2E	group IIE secretory phospholipase A2 precursor	85299
chr1:201630401-201630600	chr1_201630600	24.88	2	2	60.28	2	2	87.82	2	2	57.7	2	2	88.99	0	0	No	NAV1	neuron navigator 1 isoform 1	13051	MIR5191	(no description)	-58135	NAV1	neuron navigator 1 isoform 2	-78462	IPO9-AS1	(no description)	26883	MIR5191	(no description)	-58255	RNU6-79P	(no description)	106388	NAV1
chr1:201706401-201706600	chr1_201706600	22.44	2	2	9.52	2	2	35	2	2	11	2	2	38.64	1	1	No	NAV1	neuron navigator 1 isoform 2	-2462	MIR5191	(no description)	17865	RNU6-79P	(no description)	61278	MIR5191	(no description)	17745	RNU6-79P	(no description)	30388	IPO9-AS1	(no description)	-49117	IPO9-AS1,NAV1
chr1:201885001-201885200	chr1_201885200	38.37	2	2	45.28	2	2	95.85	2	2	31.46	2	2	92.53	0.3	0.3	No	SHISA4	protein shisa-4 precursor	27296	LMOD1	leiomodin-1	30616	TIMM17A	mitochondrial import inner membrane translocase subunit Tim17-A	-39518	LMOD1	leiomodin-1	-19517	SHISA4	protein shisa-4 precursor	23385	IPO9	importin-9	31678	LMOD1
chr1:202724801-202725000	chr1_202725000	49.01	3	3	33.33	3	3	89.58	3	3	30.21	3	3	83.84	0	0	No	SYT2	synaptotagmin-2	-45349	KDM5B	lysine-specific demethylase 5B	52649	PCAT6	(no description)	-55173	KDM5B	lysine-specific demethylase 5B	-28369	PCAT6	(no description)	-56141	LOC641515	(no description)	-70521	KDM5B
chr1:202737201-202737400	chr1_202737400	32.3	4	2	48.86	4	4	97.92	4	2	50	4	2	90	0	0	No	KDM5B	lysine-specific demethylase 5B	40249	PCAT6	(no description)	-42773	LOC641515	(no description)	-57028	KDM5B	lysine-specific demethylase 5B	-40769	PCAT6	(no description)	-43741	LOC641515	(no description)	-58121	KDM5B
chr1:202765201-202765400	chr1_202765400	25.07	3	3	55.27	3	3	82.26	3	3	55.62	3	3	84.43	0	0	No	KDM5B	lysine-specific demethylase 5B	12249	PCAT6	(no description)	-14773	LOC641515	(no description)	-29028	PCAT6	(no description)	-15741	LOC641515	(no description)	-30121	KDM5B	lysine-specific demethylase 5B	-68769	KDM5B
chr1:203153601-203153800	chr1_203153800	30.39	3	3	63.44	3	3	95.77	3	3	60.93	3	3	94.01	0	0	No	CHI3L1	chitinase-3-like protein 1 precursor	2222	MYBPH	myosin-binding protein H	-8758	CHIT1	chitotriosidase-1 isoform 1 precursor	45160	CHI3L1	chitinase-3-like protein 1 precursor	-5642	MYBPH	myosin-binding protein H	-16762	ADORA1	adenosine receptor A1	17167	CHI3L1	CHI3L1
chr1:203257601-203257800	chr1_203257800	26.49	4	4	7.51	4	4	54.29	4	3	19.72	4	3	78.85	1	1	No	LINC01136	(no description)	16753	BTG2	protein BTG2	-16963	CHIT1	chitotriosidase-1 isoform 2 precursor	-58840	LINC01136	(no description)	10185	BTG2	protein BTG2	-21029	FMOD	(no description)	52048
chr1:203557801-203558000	chr1_203558000	40.89	2	2	41.67	2	2	92.22	2	2	45.83	2	2	90.89	0	0	No	ATP2B4	plasma membrane calcium-transporting ATPase 4 isoform 4b	-38014	OPTC	opticin precursor	94630	PRELP	prolargin precursor	113018	OPTC	opticin precursor	79823	PRELP	prolargin precursor	97421	SNORA77	(no description)	-140933
chr1:204196001-204196200	chr1_204196200	29.06	4	4	65.67	4	4	97	4	4	68.75	4	4	100	0	0	No	GOLT1A	vesicle transport protein GOT1A	-12880	KISS1	metastasis-suppressor KiSS-1 preproprotein	-30481	REN	renin preproprotein	-60635	PLEKHA6	pleckstrin homology domain-containing family A member 6	-8122	GOLT1A	vesicle transport protein GOT1A	-28813	KISS1	metastasis-suppressor KiSS-1 preproprotein	-36632	PLEKHA6
chr1:204201201-204201400	chr1_204201400	23.84	2	2	62.57	2	2	92.93	2	2	53.39	2	2	83.87	1	1	No	GOLT1A	vesicle transport protein GOT1A	-18080	KISS1	metastasis-suppressor KiSS-1 preproprotein	-35681	REN	renin preproprotein	-65835	PLEKHA6	pleckstrin homology domain-containing family A member 6	-13322	GOLT1A	vesicle transport protein GOT1A	-34013	KISS1	metastasis-suppressor KiSS-1 preproprotein	-41832	PLEKHA6
chr1:204291601-204291800	chr1_204291800	27.94	4	4	78.21	4	4	46.86	4	4	76.34	4	4	42.74	0	0	No	PLEKHA6	pleckstrin homology domain-containing family A member 6	37357	LINC00628	(no description)	47147	PPP1R15B	protein phosphatase 1 regulatory subunit 15B	89244	LINC00628	(no description)	45857	PPP1R15B	protein phosphatase 1 regulatory subunit 15B	80791	PIK3C2B	phosphatidylinositol 4-phosphate 3-kinase C2 domain-containing subunit beta	100057	PLEKHA6
chr1:204398001-204398200	chr1_204398200	29.21	3	3	57.94	3	3	93.11	3	3	59.93	3	3	100	0	0	No	PPP1R15B	protein phosphatase 1 regulatory subunit 15B	-17156	LINC00628	(no description)	-59253	PIK3C2B	phosphatidylinositol 4-phosphate 3-kinase C2 domain-containing subunit beta	61374	PIK3C2B	phosphatidylinositol 4-phosphate 3-kinase C2 domain-containing subunit beta	-6343	PPP1R15B	protein phosphatase 1 regulatory subunit 15B	-25609	LINC00628	(no description)	-60543	PIK3C2B
chr1:204615201-204615400	chr1_204615400	38.18	2	2	84.11	2	2	45.12	2	2	83.71	2	2	45.16	0.5	0.5	No	LRRN2	leucine-rich repeat neuronal protein 2 precursor	39181	MDM4	protein Mdm4 isoform 7	129794	PIK3C2B	phosphatidylinositol 4-phosphate 3-kinase C2 domain-containing subunit beta	-155826	LRRN2	leucine-rich repeat neuronal protein 2 precursor	-28998	MDM4	protein Mdm4 isoform 7	88052	PIK3C2B	phosphatidylinositol 4-phosphate 3-kinase C2 domain-containing subunit beta	-223543	LRRN2
chr1:204899801-204900000	chr1_204900000	27.68	2	2	49.81	2	2	87.47	2	2	47.14	2	2	80.6	1	1	No	NFASC	neurofascin isoform 2 precursor	-13453	NFASC	neurofascin isoform 1 precursor	102119	CNTN2	contactin-2 precursor	-112439	NFASC	neurofascin isoform 6 precursor	-46374	CNTN2	contactin-2 precursor	-147271	TMEM81	transmembrane protein 81 precursor	152356	NFASC
chr1:204905801-204906000	chr1_204906000	23.22	2	2	96.56	2	2	66.48	2	2	91.31	2	2	63.82	0	0	No	NFASC	neurofascin isoform 2 precursor	-7453	CNTN2	contactin-2 precursor	-106439	NFASC	neurofascin isoform 1 precursor	108119	NFASC	neurofascin isoform 6 precursor	-40374	CNTN2	contactin-2 precursor	-141271	TMEM81	transmembrane protein 81 precursor	146356	NFASC
chr1:204984401-204984600	chr1_204984600	28.39	3	3	92.5	3	3	61.4	3	3	92.74	3	3	62.96	1	1	No	CNTN2	contactin-2 precursor	-27839	TMEM81	transmembrane protein 81 precursor	69088	NFASC	neurofascin isoform 2 precursor	71147	NFASC	neurofascin isoform 4 precursor	-7450	NFASC	neurofascin isoform 5 precursor	38226	CNTN2	contactin-2 precursor	-62671	NFASC
chr1:205061001-205061200	chr1_205061200	30.13	2	2	59.45	2	2	97.06	2	2	65.2	2	2	100	0	0	No	TMEM81	transmembrane protein 81 precursor	-7512	RBBP5	retinoblastoma-binding protein 5 isoform 1	30050	CNTN2	contactin-2 precursor	48761	RBBP5	retinoblastoma-binding protein 5 isoform 2	-5831	TMEM81	transmembrane protein 81 precursor	-8844	CNTN2	contactin-2 precursor	13929	RBBP5
chr1:205107401-205107600	chr1_205107600	27.37	2	2	39.58	2	2	79.06	2	2	40.62	2	2	92.11	0	0	No	RBBP5	retinoblastoma-binding protein 5 isoform 2	-16350	TMEM81	transmembrane protein 81 precursor	-53912	DSTYK	dual serine/threonine and tyrosine protein kinase isoform 2	73227	DSTYK	dual serine/threonine and tyrosine protein kinase isoform 2	4130	RBBP5	retinoblastoma-binding protein 5 isoform 2	-52231	TMEM81	transmembrane protein 81 precursor	-55244
chr1:205153201-205153400	chr1_205153400	35.9	2	2	46	2	2	92.82	2	2	38.1	2	2	82.14	0	0	No	DSTYK	dual serine/threonine and tyrosine protein kinase isoform 2	27427	TMCC2	transmembrane and coiled-coil domains protein 2 isoform 1	-43737	RBBP5	retinoblastoma-binding protein 5 isoform 2	-62150	DSTYK	dual serine/threonine and tyrosine protein kinase isoform 1	-41670	TMCC2	transmembrane and coiled-coil domains protein 2 isoform 2	-89171	RBBP5	retinoblastoma-binding protein 5 isoform 2	-98031	DSTYK
chr1:205294801-205295000	chr1_205295000	45.45	4	4	46.43	4	2	0	4	4	47.5	4	2	0	1	1	No	NUAK2	NUAK family SNF1-like kinase 2	-4017	KLHDC8A	kelch domain-containing protein 8A	31228	LEMD1-AS1	(no description)	-47479	KLHDC8A	kelch domain-containing protein 8A	10292	NUAK2	NUAK family SNF1-like kinase 2	-23710	TMCC2	transmembrane and coiled-coil domains protein 2 isoform 1	52429
chr1:2053201-2053400	chr1_2053400	31.07	13	8	81.02	13	9	45.37	13	9	86.28	13	9	51.08	0	0	No	PRKCZ	protein kinase C zeta type isoform 2	17146	C1orf86	Fanconi anemia-associated protein of 20 kDa isoform 4	72914	GABRD	gamma-aminobutyric acid receptor subunit delta precursor	102533	C1orf86	Fanconi anemia-associated protein of 20 kDa isoform 1	62598	PRKCZ	protein kinase C zeta type isoform 3	-63534	GABRD	gamma-aminobutyric acid receptor subunit delta precursor	91108	PRKCZ
chr1:205338001-205338200	chr1_205338200	23.51	3	3	87.29	3	3	59.48	3	3	86.64	3	3	61.3	0	0	No	LEMD1-AS1	(no description)	-4279	KLHDC8A	kelch domain-containing protein 8A	-11882	NUAK2	NUAK family SNF1-like kinase 2	-47217	LEMD1	LEM domain-containing protein 1 isoform 2	12405	LEMD1-AS1	(no description)	-18468	KLHDC8A	kelch domain-containing protein 8A	-32908
chr1:205794001-205794200	chr1_205794200	25.18	4	4	71.64	4	4	97.23	4	4	71.25	4	4	97.5	0	0	No	SLC41A1	solute carrier family 41 member 1	-11939	PM20D1	probable carboxypeptidase PM20D1 precursor	25176	LOC284581	(no description)	-37106	PM20D1	probable carboxypeptidase PM20D1 precursor	3049	SLC41A1	solute carrier family 41 member 1	-35880	RAB7L1	ras-related protein Rab-7L1 isoform 1	-56987
chr1:205810601-205810800	chr1_205810800	35.66	2	2	46.97	2	2	86.55	2	2	44.74	2	2	90.22	0	0	No	PM20D1	probable carboxypeptidase PM20D1 precursor	8576	LOC284581	(no description)	-20506	SLC41A1	solute carrier family 41 member 1	-28539	PM20D1	probable carboxypeptidase PM20D1 precursor	-13551	SLC41A1	solute carrier family 41 member 1	-52480	LOC284581	(no description)	-54515	PM20D1
chr1:206306601-206306800	chr1_206306800	20.93	2	2	88.48	2	2	58.33	2	2	92.3	2	2	65.53	0	0	No	CTSE	cathepsin E isoform b preproprotein	-10758	C1orf186	uncharacterized protein C1orf186	-18464	AVPR1B	vasopressin V1b receptor	82418	CTSE	cathepsin E isoform b preproprotein	-25404	C1orf186	uncharacterized protein C1orf186	-67819	AVPR1B	vasopressin V1b receptor	75218
chr1:207503401-207503600	chr1_207503600	21.1	2	2	77.32	2	2	39.47	2	2	80.31	2	2	50	1	1	No	CD55	complement decay-accelerating factor isoform 2 precursor	8684	CR2	complement receptor type 2 isoform 2 precursor	-124144	CR1	complement receptor type 1 isoform F precursor	-165972	CD55	complement decay-accelerating factor isoform 1 preproprotein	-30811	CR2	complement receptor type 2 isoform 2 precursor	-159740	C4BPA	C4b-binding protein alpha chain precursor	185183	CD55
chr1:207534601-207534800	chr1_207534800	25.95	2	2	48.81	2	2	80.22	2	2	49.04	2	2	77.53	1	1	No	CD55	complement decay-accelerating factor isoform 2 precursor	39884	CR2	complement receptor type 2 isoform 2 precursor	-92944	CR1	complement receptor type 1 isoform F precursor	-134772	CD55	complement decay-accelerating factor isoform 2 precursor	389	CR2	complement receptor type 2 isoform 2 precursor	-128540	C4BPA	C4b-binding protein alpha chain precursor	216383
chr1:207569801-207570000	chr1_207570000	21.78	2	2	100	2	2	53.79	2	2	88.64	2	2	55.56	0	0	No	CR2	complement receptor type 2 isoform 2 precursor	-57744	CD55	complement decay-accelerating factor isoform 2 precursor	75084	CR1	complement receptor type 1 isoform F precursor	-99572	CD55	complement decay-accelerating factor isoform 2 precursor	35589	CR2	complement receptor type 2 isoform 2 precursor	-93340	CR1	complement receptor type 1 isoform F precursor	-245210
chr1:207646801-207647000	chr1_207647000	30.5	2	2	34.88	2	2	79.61	2	2	38.77	2	2	95.65	0	0	No	CR2	complement receptor type 2 isoform 1 precursor	19256	CR1	complement receptor type 1 isoform F precursor	-22572	CD55	complement decay-accelerating factor isoform 2 precursor	152084	CR2	complement receptor type 2 isoform 2 precursor	-16340	CD55	complement decay-accelerating factor isoform 2 precursor	112589	CR1	complement receptor type 1 isoform F precursor	-168210	CR2	CR2
chr1:207882401-207882600	chr1_207882600	22.77	2	2	89.01	2	2	49.62	2	2	83.01	2	2	53.57	0	0	Yes	CD46	membrane cofactor protein isoform 4 precursor	-42882	CR1L	complement component receptor 1-like protein precursor	64043	MIR29C	(no description)	92784	CR1L	complement component receptor 1-like protein precursor	-14536	CR1	complement receptor type 1 isoform S precursor	67390	CD46	membrane cofactor protein isoform 4 precursor	-86361	CR1L
chr1:207885801-207886000	chr1_207886000	20.69	2	2	93.67	2	2	63.12	2	2	93.37	2	2	68.02	0	0	Yes	CD46	membrane cofactor protein isoform 4 precursor	-39482	CR1L	complement component receptor 1-like protein precursor	67443	MIR29C	(no description)	89384	CR1L	complement component receptor 1-like protein precursor	-11136	CR1	complement receptor type 1 isoform S precursor	70790	CD46	membrane cofactor protein isoform 4 precursor	-82961	CR1L
chr1:208646201-208646400	chr1_208646400	32.6	2	2	92.15	2	2	56.35	2	2	91.81	2	2	52.82	0	0	No	PLXNA2	plexin-A2 precursor	-228635	CD34	hematopoietic progenitor cell antigen CD34 isoform a precursor	-561617	LOC148696	(no description)	654577	PLXNA2	plexin-A2 precursor	-450713	CD34	hematopoietic progenitor cell antigen CD34 isoform a precursor	-586418	LOC148696	(no description)	650359
chr1:208711001-208711200	chr1_208711200	24.65	3	3	57.46	3	3	87.35	3	3	55.56	3	3	83.42	1	1	No	PLXNA2	plexin-A2 precursor	-293435	CD34	hematopoietic progenitor cell antigen CD34 isoform a precursor	-626417	LOC148696	(no description)	719377	PLXNA2	plexin-A2 precursor	-515513	CD34	hematopoietic progenitor cell antigen CD34 isoform a precursor	-651218	LOC148696	(no description)	715159
chr1:208818801-208819000	chr1_208819000	37.73	2	2	47.22	2	2	87.5	2	2	46.15	2	2	90	1	1	No	PLXNA2	plexin-A2 precursor	-401235	CD34	hematopoietic progenitor cell antigen CD34 isoform a precursor	-734217	MIR205HG	uncharacterized protein LOC642587	-783267	PLXNA2	plexin-A2 precursor	-623313	CD34	hematopoietic progenitor cell antigen CD34 isoform a precursor	-759018	MIR205	(no description)	-786687
chr1:209141801-209142000	chr1_209142000	29.84	2	2	40	2	2	84.41	2	2	43.64	2	2	79.22	0	0	No	MIR205HG	uncharacterized protein LOC642587	-460267	MIR205	(no description)	-463577	CAMK1G	calcium/calmodulin-dependent protein kinase type 1G	-615144	MIR205	(no description)	-463687	MIR205HG	uncharacterized protein LOC642587	-463992	CAMK1G	calcium/calmodulin-dependent protein kinase type 1G	-645384
chr1:20949601-20949800	chr1_20949800	22	2	2	44.44	2	2	74.78	2	2	38.46	2	2	66.67	1	1	No	PINK1	serine/threonine-protein kinase PINK1, mitochondrial precursor	-10247	MIR6084	(no description)	-10471	PINK1-AS	(no description)	28986	CDA	cytidine deaminase	4300	MIR6084	(no description)	-10581	PINK1-AS	(no description)	19449
chr1:209791401-209791600	chr1_209791600	23.05	2	2	78.85	2	2	28.12	2	2	85.65	2	2	46.67	0	0	No	MIR4260	(no description)	5355	LAMB3	laminin subunit beta-3 precursor	33179	CAMK1G	calcium/calmodulin-dependent protein kinase type 1G	34456	LAMB3	laminin subunit beta-3 precursor	-3283	CAMK1G	calcium/calmodulin-dependent protein kinase type 1G	4216	MIR4260	(no description)	5288	LAMB3
chr1:210040601-210040800	chr1_210040800	31.61	2	2	24.19	2	2	76.21	2	2	11.54	2	2	57.61	1	1	No	DIEXF	digestive organ expansion factor homolog	39389	IRF6	interferon regulatory factor 6 isoform 2	-61180	SYT14	synaptotagmin-14 isoform 2	-70818	DIEXF	digestive organ expansion factor homolog	9790	IRF6	interferon regulatory factor 6 isoform 2	-81733	TRAF3IP3	TRAF3-interacting JNK-activating modulator isoform 1	85032
chr1:21035001-21035200	chr1_21035200	33.58	4	4	47.75	4	4	93.14	4	4	48.78	4	4	87.69	0	0	No	KIF17	kinesin-like protein KIF17 isoform b	9410	SH2D5	SH2 domain-containing protein 5 isoform 1	24033	DDOST	dolichyl-diphosphooligosaccharide--protein glycosyltransferase 48 kDa subunit precursor	-47063	SH2D5	SH2 domain-containing protein 5 isoform 1	11124	HP1BP3	heterochromatin protein 1-binding protein 3	34070	KIF17	kinesin-like protein KIF17 isoform c	-44594	KIF17
chr1:210355801-210356000	chr1_210356000	28.62	2	2	84.01	2	2	48.33	2	2	74.51	2	2	38.46	0	0	No	SERTAD4	SERTA domain-containing protein 4	-50294	SERTAD4-AS1	(no description)	51566	HHAT	protein-cysteine N-palmitoyltransferase HHAT isoform 1	-145695	SYT14	synaptotagmin-14 isoform 5	18267	SERTAD4-AS1	(no description)	48903	SERTAD4	SERTA domain-containing protein 4	-60540
chr1:210367601-210367800	chr1_210367800	26.64	3	3	87.79	3	3	59.84	3	3	89.31	3	3	60.3	0	0	No	SERTAD4	SERTA domain-containing protein 4	-38494	SERTAD4-AS1	(no description)	39766	HHAT	protein-cysteine N-palmitoyltransferase HHAT isoform 1	-133895	SYT14	synaptotagmin-14 isoform 5	30067	SERTAD4-AS1	(no description)	37103	SERTAD4	SERTA domain-containing protein 4	-48740
chr1:210374201-210374400	chr1_210374400	46.84	2	2	28	2	2	85	2	2	36.11	2	2	89.47	0	0	No	SERTAD4	SERTA domain-containing protein 4	-31894	SERTAD4-AS1	(no description)	33166	HHAT	protein-cysteine N-palmitoyltransferase HHAT isoform 1	-127295	SERTAD4-AS1	(no description)	30503	SYT14	synaptotagmin-14 isoform 5	36667	SERTAD4	SERTA domain-containing protein 4	-42140
chr1:210388801-210389000	chr1_210389000	23.74	8	8	62.69	8	8	35.05	8	8	60.34	8	8	34.54	0	0	No	SERTAD4	SERTA domain-containing protein 4	-17294	SERTAD4-AS1	(no description)	18566	HHAT	protein-cysteine N-palmitoyltransferase HHAT isoform 1	-112695	SERTAD4-AS1	(no description)	15903	SERTAD4	SERTA domain-containing protein 4	-27540	SYT14	synaptotagmin-14 isoform 5	51267
chr1:210423401-210423600	chr1_210423600	32.98	2	2	64.59	2	2	100	2	2	61.4	2	2	97.62	0	0	No	SERTAD4-AS1	(no description)	-16034	SERTAD4	SERTA domain-containing protein 4	17306	HHAT	protein-cysteine N-palmitoyltransferase HHAT isoform 1	-78095	SERTAD4	SERTA domain-containing protein 4	7060	SERTAD4-AS1	(no description)	-18697	SYT14	synaptotagmin-14 isoform 5	85867
chr1:21047601-21047800	chr1_21047800	29.31	4	4	65.73	4	4	96.48	4	4	66.84	4	4	97.05	0	0	No	KIF17	kinesin-like protein KIF17 isoform c	-3190	SH2D5	SH2 domain-containing protein 5 isoform 1	11433	DDOST	dolichyl-diphosphooligosaccharide--protein glycosyltransferase 48 kDa subunit precursor	-59663	SH2D5	SH2 domain-containing protein 5 isoform 2	-1476	HP1BP3	heterochromatin protein 1-binding protein 3	21470	KIF17	kinesin-like protein KIF17 isoform c	-57194	SH2D5	SH2D5
chr1:210797401-210797600	chr1_210797600	20.58	2	2	89.29	2	2	64.29	2	2	94	2	2	69.57	0	0	No	HHAT	protein-cysteine N-palmitoyltransferase HHAT isoform 1	294861	SERTAD4-AS1	(no description)	-390034	SERTAD4	SERTA domain-containing protein 4	391306	HHAT	protein-cysteine N-palmitoyltransferase HHAT isoform 1	-52138	KCNH1	potassium voltage-gated channel subfamily H member 1 isoform 1	54156	SERTAD4	SERTA domain-containing protein 4	381060	HHAT
chr1:210800201-210800400	chr1_210800400	20.81	2	2	67.79	2	2	95	2	2	64.39	2	2	89.52	0.5	0.5	No	HHAT	protein-cysteine N-palmitoyltransferase HHAT isoform 1	297661	SERTAD4-AS1	(no description)	-392834	SERTAD4	SERTA domain-containing protein 4	394106	HHAT	protein-cysteine N-palmitoyltransferase HHAT isoform 1	-49338	KCNH1	potassium voltage-gated channel subfamily H member 1 isoform 1	51356	SERTAD4	SERTA domain-containing protein 4	383860	HHAT
chr1:211727001-211727200	chr1_211727200	40.07	2	2	92.07	2	2	50	2	2	91.03	2	2	50	0	0	No	SLC30A1	zinc transporter 1	24999	RD3	protein RD3	-60841	NEK2	serine/threonine-protein kinase Nek2 isoform 1	121872	SLC30A1	zinc transporter 1	21280	RD3	protein RD3	-77237	NEK2	serine/threonine-protein kinase Nek2 isoform 3	104498
chr1:212262401-212262600	chr1_212262600	22.63	3	3	97.31	3	3	60.93	3	3	95.22	3	3	66.67	0.5	0.5	No	MIR3122	(no description)	11546	INTS7	integrator complex subunit 7 isoform 2	-53498	DTL	denticleless protein homolog isoform 3	53606	MIR3122	(no description)	11473	DTL	denticleless protein homolog isoform 2	-15848	INTS7	integrator complex subunit 7 isoform 2	-148760	DTL
chr1:212316801-212317000	chr1_212317000	24.2	2	2	59.2	2	2	98.75	2	2	67.91	2	2	100	0	1	No	MIR3122	(no description)	65946	INTS7	integrator complex subunit 7 isoform 2	-107898	DTL	denticleless protein homolog isoform 3	108006	DTL	denticleless protein homolog isoform 3	38552	MIR3122	(no description)	65873	INTS7	integrator complex subunit 7 isoform 2	-203160
chr1:212324401-212324600	chr1_212324600	25.64	3	3	89.35	3	3	56.26	3	3	98.25	3	3	60.01	0	0	No	MIR3122	(no description)	73546	INTS7	integrator complex subunit 7 isoform 2	-115498	DTL	denticleless protein homolog isoform 3	115606	DTL	denticleless protein homolog isoform 3	46152	MIR3122	(no description)	73473	SNORA16B	(no description)	-201792
chr1:212564601-212564800	chr1_212564800	23.2	2	2	72.2	2	2	97.83	2	2	69.3	2	2	96.66	0	1	No	TMEM206	transmembrane protein 206 isoform 1	23543	SNORA16B	(no description)	38541	NENF	neudesin precursor	-41528	TMEM206	transmembrane protein 206 isoform 1	-26885	PPP2R5A	serine/threonine-protein phosphatase 2A 56 kDa regulatory subunit alpha isoform isoform 1	29495	SNORA16B	(no description)	38408	TMEM206
chr1:21261001-21261200	chr1_21261200	22.57	2	2	95.01	2	2	70.66	2	2	97.27	2	2	72	0.5	0.5	No	HP1BP3	heterochromatin protein 1-binding protein 3	-147919	EIF4G3	eukaryotic translation initiation factor 4 gamma 3 isoform 3	176776	SH2D5	SH2 domain-containing protein 5 isoform 2	-201967	EIF4G3	eukaryotic translation initiation factor 4 gamma 3 isoform 4	6637	EIF4G3	eukaryotic translation initiation factor 4 gamma 3 isoform 2	-128316	HP1BP3	heterochromatin protein 1-binding protein 3	-191930	EIF4G3
chr1:212764401-212764600	chr1_212764600	30.33	3	3	61.67	3	3	95.94	3	3	63.66	3	3	95.84	0	0	No	ATF3	cyclic AMP-dependent transcription factor ATF-3 isoform 3	-17469	ATF3	cyclic AMP-dependent transcription factor ATF-3 isoform 1	25825	FAM71A	protein FAM71A	-33288	ATF3	cyclic AMP-dependent transcription factor ATF-3 isoform 3	-29619	FAM71A	protein FAM71A	-35620	BATF3	basic leucine zipper transcriptional factor ATF-like 3	95258	ATF3
chr1:21367001-21367200	chr1_21367200	20.09	2	2	68.96	2	2	96.88	2	2	75	2	2	100	0	0	No	EIF4G3	eukaryotic translation initiation factor 4 gamma 3 isoform 3	70776	ECE1	endothelin-converting enzyme 1 isoform 3	239083	RP5-1071N3.1	(no description)	-252682	EIF4G3	eukaryotic translation initiation factor 4 gamma 3 isoform 4	-99363	ECE1	endothelin-converting enzyme 1 isoform 1	176639	RP5-1071N3.1	(no description)	-259262	EIF4G3
chr1:213702001-213702200	chr1_213702200	22.26	2	2	44.12	2	2	80.42	2	2	42.11	2	2	71.9	1	1	No	LINC00538	(no description)	-395991	PROX1	prospero homeobox protein 1	-459177	RPS6KC1	ribosomal protein S6 kinase delta-1 isoform a	477526	RPS6KC1	ribosomal protein S6 kinase delta-1 isoform a	255292	LINC00538	(no description)	-397896	PROX1	prospero homeobox protein 1	-512747
chr1:213736001-213736200	chr1_213736200	26.89	3	3	63.24	3	3	95.08	3	3	61.76	3	3	100	0	0	No	LINC00538	(no description)	-361991	PROX1	prospero homeobox protein 1	-425177	RPS6KC1	ribosomal protein S6 kinase delta-1 isoform a	511526	RPS6KC1	ribosomal protein S6 kinase delta-1 isoform a	289292	LINC00538	(no description)	-363896	PROX1	prospero homeobox protein 1	-478747
chr1:213760201-213760400	chr1_213760400	40.56	3	3	49.38	3	3	91.57	3	3	50.09	3	3	91.35	0	0	No	LINC00538	(no description)	-337791	PROX1	prospero homeobox protein 1	-400977	RPS6KC1	ribosomal protein S6 kinase delta-1 isoform a	535726	RPS6KC1	ribosomal protein S6 kinase delta-1 isoform a	313492	LINC00538	(no description)	-339696	PROX1	prospero homeobox protein 1	-454547
chr1:213841201-213841400	chr1_213841400	24.86	2	2	23.73	2	2	72.22	2	2	18.85	2	2	56.96	1	1	No	LINC00538	(no description)	-256791	PROX1	prospero homeobox protein 1	-319977	SMYD2	N-lysine methyltransferase SMYD2	-613264	LINC00538	(no description)	-258696	PROX1	prospero homeobox protein 1	-373547	RPS6KC1	ribosomal protein S6 kinase delta-1 isoform a	394492
chr1:213892201-213892400	chr1_213892400	26.83	2	2	75.25	2	2	43.14	2	2	80.83	2	2	42.86	1	1	No	LINC00538	(no description)	-205791	PROX1	prospero homeobox protein 1	-268977	SMYD2	N-lysine methyltransferase SMYD2	-562264	LINC00538	(no description)	-207696	PROX1	prospero homeobox protein 1	-322547	RPS6KC1	ribosomal protein S6 kinase delta-1 isoform a	445492
chr1:213948201-213948400	chr1_213948400	47.2	2	2	45.89	2	2	97.64	2	2	48.44	2	2	97.92	0	0	No	LINC00538	(no description)	-149791	PROX1	prospero homeobox protein 1	-212977	SMYD2	N-lysine methyltransferase SMYD2	-506264	LINC00538	(no description)	-151696	PROX1	prospero homeobox protein 1	-266547	RPS6KC1	ribosomal protein S6 kinase delta-1 isoform a	501492
chr1:214575801-214576000	chr1_214576000	23.73	2	2	43.14	2	2	69.29	2	2	43.75	2	2	68.41	1	0	No	SMYD2	N-lysine methyltransferase SMYD2	121336	PTPN14	tyrosine-protein phosphatase non-receptor type 14	149124	CENPF	centromere protein F	-200631	PTPN14	tyrosine-protein phosphatase non-receptor type 14	-53862	SMYD2	N-lysine methyltransferase SMYD2	65423	CENPF	centromere protein F	-262014	PTPN14
chr1:215165001-215165200	chr1_215165200	25.63	3	3	57.13	3	3	88.91	3	3	48.52	3	3	80.55	0	0	No	KCNK2	potassium channel subfamily K member 2 isoform a	-13784	CENPF	centromere protein F	388569	PTPN14	tyrosine-protein phosphatase non-receptor type 14	-440076	KCNK2	potassium channel subfamily K member 2 isoform b	-245336	CENPF	centromere protein F	327186	KCTD3	BTB/POZ domain-containing protein KCTD3	-630049
chr1:216124001-216124200	chr1_216124200	25.52	2	2	72.5	2	2	100	2	2	73.53	2	2	100	1	1	No	KCTD3	BTB/POZ domain-containing protein KCTD3	383366	USH2A	usherin isoform A	472638	ESRRG	estrogen-related receptor gamma isoform 1	772714	USH2A	usherin isoform A	223191	USH2A	usherin isoform B	-327865	KCTD3	BTB/POZ domain-containing protein KCTD3	328951	USH2A
chr1:21628401-21628600	chr1_21628600	24.95	3	3	65.36	3	3	93.33	3	3	64.1	3	3	96.27	0	0	No	RP5-1071N3.1	(no description)	8718	ECE1	endothelin-converting enzyme 1 isoform 1	-11518	ECE1	endothelin-converting enzyme 1 isoform 4	43534	RP5-1071N3.1	(no description)	2138	ECE1	endothelin-converting enzyme 1 isoform 3	-84761	NBPF3	neuroblastoma breakpoint family member 3 isoform 2	-182893	ECE1
chr1:216415601-216415800	chr1_216415800	21.2	4	4	66.56	4	3	93.06	4	3	62.96	4	4	97.73	0	0	No	USH2A	usherin isoform A	181038	ESRRG	estrogen-related receptor gamma isoform 1	481114	KCTD3	BTB/POZ domain-containing protein KCTD3	674966	USH2A	usherin isoform A	-68409	ESRRG	estrogen-related receptor gamma isoform 2	260887	KCTD3	BTB/POZ domain-containing protein KCTD3	620551	USH2A
chr1:216417601-216417800	chr1_216417800	34.46	2	2	45.69	2	2	93.72	2	2	46.49	2	2	87.22	1	1	No	USH2A	usherin isoform A	179038	ESRRG	estrogen-related receptor gamma isoform 1	479114	KCTD3	BTB/POZ domain-containing protein KCTD3	676966	USH2A	usherin isoform A	-70409	ESRRG	estrogen-related receptor gamma isoform 2	258887	KCTD3	BTB/POZ domain-containing protein KCTD3	622551	USH2A
chr1:216729201-216729400	chr1_216729400	26.51	3	3	76.74	3	3	41.51	3	3	70.36	3	3	38.58	0.5	1	No	USH2A	usherin isoform B	-132562	ESRRG	estrogen-related receptor gamma isoform 1	167514	KCTD3	BTB/POZ domain-containing protein KCTD3	988566	ESRRG	estrogen-related receptor gamma isoform 2	-52713	USH2A	usherin isoform A	-382009	GPATCH2	G patch domain-containing protein 2	874533	ESRRG
chr1:216886001-216886200	chr1_216886200	33	2	2	83.98	2	2	38.64	2	2	100	2	2	50	0	0	No	ESRRG	estrogen-related receptor gamma isoform 1	10714	USH2A	usherin isoform B	-289362	GPATCH2	G patch domain-containing protein 2	918309	ESRRG	estrogen-related receptor gamma isoform 2	-209513	USH2A	usherin isoform A	-538809	GPATCH2	G patch domain-containing protein 2	717733	ESRRG
chr1:21704201-21704400	chr1_21704400	26.46	6	6	66.35	6	3	95.59	6	3	62.87	6	5	93.58	0	0	No	ECE1	endothelin-converting enzyme 1 isoform 4	-32266	NBPF3	neuroblastoma breakpoint family member 3 isoform 2	-62282	RP5-1071N3.1	(no description)	84518	RP5-1071N3.1	(no description)	77938	NBPF3	neuroblastoma breakpoint family member 3 isoform 2	-107093	ECE1	endothelin-converting enzyme 1 isoform 3	-160561
chr1:217168601-217168800	chr1_217168800	31.12	2	2	88.04	2	2	48.08	2	2	87.5	2	2	38.53	0	0	No	ESRRG	estrogen-related receptor gamma isoform 2	-55683	ESRRG	estrogen-related receptor gamma isoform 5	81612	USH2A	usherin isoform B	-571962	GPATCH2	G patch domain-containing protein 2	435133	ESRRG	estrogen-related receptor gamma isoform 2	-492113	USH2A	usherin isoform A	-821409	ESRRG
chr1:217195801-217196000	chr1_217196000	30.14	3	3	56.42	3	3	93.45	3	3	54.33	3	3	88.55	0	0	No	ESRRG	estrogen-related receptor gamma isoform 5	54412	ESRRG	estrogen-related receptor gamma isoform 2	-82883	USH2A	usherin isoform B	-599162	GPATCH2	G patch domain-containing protein 2	407933	ESRRG	estrogen-related receptor gamma isoform 2	-519313	SPATA17	spermatogenesis-associated protein 17	-844584	ESRRG
chr1:217380001-217380200	chr1_217380200	21.89	3	3	92.1	3	3	64.71	3	3	85.45	3	3	57.19	0	0	No	ESRRG	estrogen-related receptor gamma isoform 2	-69003	GPATCH2	G patch domain-containing protein 2	424309	SPATA17	spermatogenesis-associated protein 17	-424594	GPATCH2	G patch domain-containing protein 2	223733	SPATA17	spermatogenesis-associated protein 17	-660384	ESRRG	estrogen-related receptor gamma isoform 2	-703513
chr1:218077001-218077200	chr1_218077200	25.76	4	4	51.6	4	4	82.85	4	4	52.24	4	4	80.41	1	1	No	LINC00210	(no description)	10859	SPATA17	spermatogenesis-associated protein 17	272406	GPATCH2	G patch domain-containing protein 2	-272691	LINC00210	(no description)	-17046	SPATA17	spermatogenesis-associated protein 17	36616	RRP15	RRP15-like protein	-434225	LINC00210
chr1:218253201-218253400	chr1_218253400	30.71	2	2	41.86	2	2	82.74	2	2	44.05	2	2	94.1	0.5	0.5	No	LINC00210	(no description)	187059	RRP15	RRP15-like protein	-205328	TGFB2	transforming growth factor beta-2 isoform 2 precursor	-265375	LINC00210	(no description)	159154	SPATA17	spermatogenesis-associated protein 17	212816	RRP15	RRP15-like protein	-258025
chr1:218278601-218278800	chr1_218278800	21.87	4	4	96.96	4	4	71.93	4	4	100	4	4	70.49	0	0	No	RRP15	RRP15-like protein	-179928	LINC00210	(no description)	212459	TGFB2	transforming growth factor beta-2 isoform 2 precursor	-239975	LINC00210	(no description)	184554	RRP15	RRP15-like protein	-232625	SPATA17	spermatogenesis-associated protein 17	238216
chr1:218405801-218406000	chr1_218406000	25.92	4	4	94.99	4	4	68.25	4	4	93.93	4	4	67.12	0	1	No	RRP15	RRP15-like protein	-52728	TGFB2	transforming growth factor beta-2 isoform 2 precursor	-112775	RP11-224O19.2	(no description)	113120	RRP15	RRP15-like protein	-105425	RP11-224O19.2	(no description)	111637	TGFB2	transforming growth factor beta-2 isoform 2 precursor	-212061
chr1:21851001-21851200	chr1_21851200	39.75	2	2	45.74	2	2	87.71	2	2	43.64	2	2	88.92	0	0	No	ALPL	alkaline phosphatase, tissue-nonspecific isozyme isoform 2	15243	NBPF3	neuroblastoma breakpoint family member 3 isoform 3	84518	RAP1GAP	rap1 GTPase-activating protein 1 isoform a	127248	NBPF3	neuroblastoma breakpoint family member 3 isoform 3	39707	ALPL	alkaline phosphatase, tissue-nonspecific isozyme isoform 1 precursor	-53805	RAP1GAP	rap1 GTPase-activating protein 1 isoform a	71607	ALPL
chr1:218623201-218623400	chr1_218623400	45.01	3	3	92.14	3	3	46.3	3	3	92.81	3	3	45.54	1	1	No	RP11-224O19.2	(no description)	-104280	TGFB2	transforming growth factor beta-2 isoform 1 precursor	104625	RRP15	RRP15-like protein	164672	TGFB2	transforming growth factor beta-2 isoform 1 precursor	5339	RP11-224O19.2	(no description)	-105763	RRP15	RRP15-like protein	111975
chr1:21875801-21876000	chr1_21876000	25.12	3	3	52.48	3	3	83.3	3	3	56.83	3	3	90.48	0	0	No	ALPL	alkaline phosphatase, tissue-nonspecific isozyme isoform 2	40043	RAP1GAP	rap1 GTPase-activating protein 1 isoform a	102448	NBPF3	neuroblastoma breakpoint family member 3 isoform 3	109318	ALPL	alkaline phosphatase, tissue-nonspecific isozyme isoform 1 precursor	-29005	RAP1GAP	rap1 GTPase-activating protein 1 isoform a	46807	NBPF3	neuroblastoma breakpoint family member 3 isoform 3	64507	ALPL
chr1:219000601-219000800	chr1_219000800	44.88	2	2	100	2	2	50	2	2	93.18	2	2	42.86	0	0	No	RP11-135J2.4	(no description)	346430	LYPLAL1	lysophospholipase-like protein 1	-346491	RP11-224O19.2	(no description)	-481680	RP11-135J2.4	(no description)	253616	TGFB2	transforming growth factor beta-2 isoform 1 precursor	382739	LYPLAL1	lysophospholipase-like protein 1	-385507
chr1:219565401-219565600	chr1_219565600	35.03	2	2	35.38	2	2	78.38	2	2	36.54	2	2	87.18	0	0	No	LYPLAL1	lysophospholipase-like protein 1	218309	RP11-135J2.4	(no description)	-218370	RNU5F-1	(no description)	-481118	LYPLAL1	lysophospholipase-like protein 1	179293	RP11-135J2.4	(no description)	-311184	SLC30A10	(no description)	522105
chr1:219572001-219572200	chr1_219572200	42.13	2	2	43.94	2	2	100	2	2	25	2	2	83.59	0	0	No	LYPLAL1	lysophospholipase-like protein 1	224909	RP11-135J2.4	(no description)	-224970	RNU5F-1	(no description)	-474518	LYPLAL1	lysophospholipase-like protein 1	185893	RP11-135J2.4	(no description)	-317784	SLC30A10	(no description)	515505
chr1:219759601-219759800	chr1_219759800	39.97	2	2	88.36	2	2	34.85	2	2	87.29	2	2	41.18	1	1	No	RNU5F-1	(no description)	-286918	SLC30A10	(no description)	342293	LYPLAL1	lysophospholipase-like protein 1	412509	SLC30A10	(no description)	327905	LYPLAL1	lysophospholipase-like protein 1	373493	EPRS	bifunctional glutamate/proline--tRNA ligase	382241
chr1:219821001-219821200	chr1_219821200	28.31	2	2	84.02	2	2	50	2	2	78.91	2	2	46.62	0.6	1	No	RNU5F-1	(no description)	-225518	SLC30A10	(no description)	280893	EPRS	bifunctional glutamate/proline--tRNA ligase	398900	SLC30A10	(no description)	266505	EPRS	bifunctional glutamate/proline--tRNA ligase	320841	BPNT1	3'(2'),5'-bisphosphate nucleotidase 1 isoform 2	409723
chr1:22116801-22117000	chr1_22117000	41.37	2	2	43.33	2	2	91.48	2	2	45.9	2	2	89.98	1	1	No	USP48	ubiquitin carboxyl-terminal hydrolase 48 isoform b	-7212	LDLRAD2	low-density lipoprotein receptor class A domain-containing protein 2 precursor	-21857	RAP1GAP	rap1 GTPase-activating protein 1 isoform b	-121044	HSPG2	basement membrane-specific heparan sulfate proteoglycan core protein precursor	31836	LDLRAD2	low-density lipoprotein receptor class A domain-containing protein 2 precursor	-34814	USP48	ubiquitin carboxyl-terminal hydrolase 48 isoform b	-62562
chr1:221178601-221178800	chr1_221178800	24.14	2	2	67.94	2	2	96.78	2	2	71.15	2	2	98	0	1	No	HLA-AS1	(no description)	-125218	HLX	H2.0-like homeobox protein	125958	MARC1	MOSC domain-containing protein 1, mitochondrial precursor	218662	HLX	H2.0-like homeobox protein	120300	HLA-AS1	(no description)	-172596	MARC1	MOSC domain-containing protein 1, mitochondrial precursor	190959
chr1:22143201-22143400	chr1_22143400	23.21	2	2	91.06	2	2	63.54	2	2	95.45	2	2	68.56	1	1	No	LDLRAD2	low-density lipoprotein receptor class A domain-containing protein 2 precursor	4543	USP48	ubiquitin carboxyl-terminal hydrolase 48 isoform b	-33612	HSPG2	basement membrane-specific heparan sulfate proteoglycan core protein precursor	120450	HSPG2	basement membrane-specific heparan sulfate proteoglycan core protein precursor	5436	LDLRAD2	low-density lipoprotein receptor class A domain-containing protein 2 precursor	-8414	USP48	ubiquitin carboxyl-terminal hydrolase 48 isoform b	-88962	LDLRAD2
chr1:221615401-221615600	chr1_221615600	41.74	2	2	96.67	2	2	50	2	2	94.1	2	2	50	0	0	No	C1orf140	(no description)	-105862	DUSP10	dual specificity protein phosphatase 10 isoform b	295302	HLA-AS1	(no description)	-562018	C1orf140	(no description)	-112231	DUSP10	dual specificity protein phosphatase 10 isoform b	259263	HLX	H2.0-like homeobox protein	557100
chr1:221751201-221751400	chr1_221751400	21.09	3	3	46.77	3	3	86.48	3	3	63.92	3	3	98.33	0	0	No	DUSP10	dual specificity protein phosphatase 10 isoform b	159502	C1orf140	(no description)	-241662	HLA-AS1	(no description)	-697818	DUSP10	dual specificity protein phosphatase 10 isoform b	123463	C1orf140	(no description)	-248031	HLX	H2.0-like homeobox protein	692900
chr1:221818601-221818800	chr1_221818800	63.09	2	2	34.83	2	2	100	2	2	32.38	2	2	97.37	0	0	No	DUSP10	dual specificity protein phosphatase 10 isoform b	92102	C1orf140	(no description)	-309062	HLA-AS1	(no description)	-765218	DUSP10	dual specificity protein phosphatase 10 isoform b	56063	C1orf140	(no description)	-315431	HLX	H2.0-like homeobox protein	760300
chr1:221986001-221986200	chr1_221986200	30.84	3	3	66.67	3	3	100	3	3	63.96	3	3	100	0	0	No	DUSP10	dual specificity protein phosphatase 10 isoform a	-70584	C1orf140	(no description)	-476462	HHIPL2	HHIP-like protein 2 precursor	735344	DUSP10	dual specificity protein phosphatase 10 isoform a	-111337	C1orf140	(no description)	-482831	HHIPL2	HHIP-like protein 2 precursor	709501
chr1:222077401-222077600	chr1_222077600	21.27	2	2	38.71	2	2	61.04	2	2	39.13	2	2	60.83	1	1	No	DUSP10	dual specificity protein phosphatase 10 isoform a	-161984	C1orf140	(no description)	-567862	HHIPL2	HHIP-like protein 2 precursor	643944	DUSP10	dual specificity protein phosphatase 10 isoform a	-202737	C1orf140	(no description)	-574231	HHIPL2	HHIP-like protein 2 precursor	618101
chr1:222079601-222079800	chr1_222079800	40.17	2	2	44.44	2	2	92.46	2	2	41.18	2	2	100	0.5	1	No	DUSP10	dual specificity protein phosphatase 10 isoform a	-164184	C1orf140	(no description)	-570062	HHIPL2	HHIP-like protein 2 precursor	641744	DUSP10	dual specificity protein phosphatase 10 isoform a	-204937	C1orf140	(no description)	-576431	HHIPL2	HHIP-like protein 2 precursor	615901
chr1:222088801-222089000	chr1_222089000	46.97	2	2	92.4	2	2	43.9	2	2	93.3	2	2	42.45	1	1	No	DUSP10	dual specificity protein phosphatase 10 isoform a	-173384	C1orf140	(no description)	-579262	HHIPL2	HHIP-like protein 2 precursor	632544	DUSP10	dual specificity protein phosphatase 10 isoform a	-214137	C1orf140	(no description)	-585631	HHIPL2	HHIP-like protein 2 precursor	606701
chr1:22215601-22215800	chr1_22215800	20.62	2	2	65.82	2	2	95.98	2	2	64.17	2	2	90	0	0	No	HSPG2	basement membrane-specific heparan sulfate proteoglycan core protein precursor	48050	LDLRAD2	low-density lipoprotein receptor class A domain-containing protein 2 precursor	76943	CELA3B	chymotrypsin-like elastase family member 3B preproprotein	-87717	LDLRAD2	low-density lipoprotein receptor class A domain-containing protein 2 precursor	63986	HSPG2	basement membrane-specific heparan sulfate proteoglycan core protein precursor	-66964	CELA3B	chymotrypsin-like elastase family member 3B preproprotein	-100147	HSPG2
chr1:222289001-222289200	chr1_222289200	30.17	3	3	96.4	3	3	65.15	3	3	97.92	3	3	66.67	0	0	No	DUSP10	dual specificity protein phosphatase 10 isoform a	-373584	HHIPL2	HHIP-like protein 2 precursor	432344	TAF1A	TATA box-binding protein-associated factor RNA polymerase I subunit A isoform 1	474175	HHIPL2	HHIP-like protein 2 precursor	406501	DUSP10	dual specificity protein phosphatase 10 isoform a	-414337	TAF1A	TATA box-binding protein-associated factor RNA polymerase I subunit A isoform 1	442143
chr1:222360201-222360400	chr1_222360400	21.03	2	2	41.8	2	2	79.56	2	2	46.32	2	2	98.26	1	1	No	HHIPL2	HHIP-like protein 2 precursor	361144	TAF1A	TATA box-binding protein-associated factor RNA polymerase I subunit A isoform 1	402975	MIA3	melanoma inhibitory activity protein 3 precursor	-431143	HHIPL2	HHIP-like protein 2 precursor	335301	TAF1A	TATA box-binding protein-associated factor RNA polymerase I subunit A isoform 1	370943	MIA3	melanoma inhibitory activity protein 3 precursor	-481051
chr1:222437801-222438000	chr1_222438000	42.27	2	2	47.44	2	2	98.53	2	2	36.67	2	2	93.24	0	0	No	HHIPL2	HHIP-like protein 2 precursor	283544	TAF1A	TATA box-binding protein-associated factor RNA polymerase I subunit A isoform 1	325375	MIA3	melanoma inhibitory activity protein 3 precursor	-353543	HHIPL2	HHIP-like protein 2 precursor	257701	TAF1A	TATA box-binding protein-associated factor RNA polymerase I subunit A isoform 1	293343	MIA3	melanoma inhibitory activity protein 3 precursor	-403451
chr1:222443201-222443400	chr1_222443400	59.79	2	2	21.11	2	2	85.12	2	2	19.23	2	2	89.23	0	0	No	HHIPL2	HHIP-like protein 2 precursor	278144	TAF1A	TATA box-binding protein-associated factor RNA polymerase I subunit A isoform 1	319975	MIA3	melanoma inhibitory activity protein 3 precursor	-348143	HHIPL2	HHIP-like protein 2 precursor	252301	TAF1A	TATA box-binding protein-associated factor RNA polymerase I subunit A isoform 1	287943	MIA3	melanoma inhibitory activity protein 3 precursor	-398051
chr1:222466001-222466200	chr1_222466200	30.66	2	2	35	2	2	87.87	2	2	44.12	2	2	84.29	0	0	No	HHIPL2	HHIP-like protein 2 precursor	255344	TAF1A	TATA box-binding protein-associated factor RNA polymerase I subunit A isoform 1	297175	MIA3	melanoma inhibitory activity protein 3 precursor	-325343	HHIPL2	HHIP-like protein 2 precursor	229501	TAF1A	TATA box-binding protein-associated factor RNA polymerase I subunit A isoform 1	265143	MIA3	melanoma inhibitory activity protein 3 precursor	-375251
chr1:222476601-222476800	chr1_222476800	40.74	2	2	46.77	2	2	91.67	2	2	42.31	2	2	91.75	0	0	No	HHIPL2	HHIP-like protein 2 precursor	244744	TAF1A	TATA box-binding protein-associated factor RNA polymerase I subunit A isoform 1	286575	MIA3	melanoma inhibitory activity protein 3 precursor	-314743	HHIPL2	HHIP-like protein 2 precursor	218901	TAF1A	TATA box-binding protein-associated factor RNA polymerase I subunit A isoform 1	254543	MIA3	melanoma inhibitory activity protein 3 precursor	-364651
chr1:222481601-222481800	chr1_222481800	29.17	3	3	53.32	3	3	85.53	3	3	54.88	3	3	89.2	0	0	No	HHIPL2	HHIP-like protein 2 precursor	239744	TAF1A	TATA box-binding protein-associated factor RNA polymerase I subunit A isoform 1	281575	MIA3	melanoma inhibitory activity protein 3 precursor	-309743	HHIPL2	HHIP-like protein 2 precursor	213901	TAF1A	TATA box-binding protein-associated factor RNA polymerase I subunit A isoform 1	249543	MIA3	melanoma inhibitory activity protein 3 precursor	-359651
chr1:222487601-222487800	chr1_222487800	44.87	2	2	49.41	2	2	100	2	2	46.92	2	2	95.45	0	0	No	HHIPL2	HHIP-like protein 2 precursor	233744	TAF1A	TATA box-binding protein-associated factor RNA polymerase I subunit A isoform 1	275575	MIA3	melanoma inhibitory activity protein 3 precursor	-303743	HHIPL2	HHIP-like protein 2 precursor	207901	TAF1A	TATA box-binding protein-associated factor RNA polymerase I subunit A isoform 1	243543	MIA3	melanoma inhibitory activity protein 3 precursor	-353651
chr1:222497401-222497600	chr1_222497600	70.79	2	2	1.85	2	2	91.38	2	2	5.26	2	2	83.83	0	0	No	HHIPL2	HHIP-like protein 2 precursor	223944	TAF1A	TATA box-binding protein-associated factor RNA polymerase I subunit A isoform 1	265775	MIA3	melanoma inhibitory activity protein 3 precursor	-293943	HHIPL2	HHIP-like protein 2 precursor	198101	TAF1A	TATA box-binding protein-associated factor RNA polymerase I subunit A isoform 1	233743	MIA3	melanoma inhibitory activity protein 3 precursor	-343851
chr1:222512601-222512800	chr1_222512800	37.74	2	2	47.33	2	2	88.38	2	2	47.25	2	2	91.94	1	1	No	HHIPL2	HHIP-like protein 2 precursor	208744	TAF1A	TATA box-binding protein-associated factor RNA polymerase I subunit A isoform 1	250575	MIA3	melanoma inhibitory activity protein 3 precursor	-278743	HHIPL2	HHIP-like protein 2 precursor	182901	TAF1A	TATA box-binding protein-associated factor RNA polymerase I subunit A isoform 1	218543	MIA3	melanoma inhibitory activity protein 3 precursor	-328651
chr1:222513001-222513200	chr1_222513200	27.2	3	3	61.04	3	3	92.07	3	3	56.84	3	3	91.74	0	0	No	HHIPL2	HHIP-like protein 2 precursor	208344	TAF1A	TATA box-binding protein-associated factor RNA polymerase I subunit A isoform 1	250175	MIA3	melanoma inhibitory activity protein 3 precursor	-278343	HHIPL2	HHIP-like protein 2 precursor	182501	TAF1A	TATA box-binding protein-associated factor RNA polymerase I subunit A isoform 1	218143	MIA3	melanoma inhibitory activity protein 3 precursor	-328251
chr1:222524001-222524200	chr1_222524200	20.39	2	2	50	2	2	82.35	2	2	50	2	2	76.19	0	0	No	HHIPL2	HHIP-like protein 2 precursor	197344	TAF1A	TATA box-binding protein-associated factor RNA polymerase I subunit A isoform 1	239175	MIA3	melanoma inhibitory activity protein 3 precursor	-267343	HHIPL2	HHIP-like protein 2 precursor	171501	TAF1A	TATA box-binding protein-associated factor RNA polymerase I subunit A isoform 1	207143	MIA3	melanoma inhibitory activity protein 3 precursor	-317251
chr1:222970001-222970200	chr1_222970200	20.68	2	2	46.43	2	2	72.47	2	2	44.17	2	2	68.25	1	1	No	DISP1	protein dispatched homolog 1	-18330	FAM177B	protein FAM177B	59543	BROX	BRO1 domain-containing protein BROX isoform b	83438	FAM177B	protein FAM177B	46098	BROX	BRO1 domain-containing protein BROX isoform a	61562	AIDA	axin interactor, dorsalization-associated protein	-128746
chr1:223811001-223811200	chr1_223811200	31.26	4	3	57.44	4	4	98.57	4	2	43.75	4	2	85.83	0	0	No	CAPN8	calpain-8	42336	CAPN2	calpain-2 catalytic subunit isoform 2	-78194	TP53BP2	apoptosis-stimulating of p53 protein 2 isoform 2	222574	CAPN8	calpain-8	-96129	CAPN2	calpain-2 catalytic subunit isoform 2	-152620	TP53BP2	apoptosis-stimulating of p53 protein 2 isoform 2	156494	CAPN8
chr1:223817201-223817400	chr1_223817400	25.2	4	4	61.39	4	4	89.37	4	4	60.58	4	4	87.41	0	0	No	CAPN8	calpain-8	36136	CAPN2	calpain-2 catalytic subunit isoform 2	-71994	TP53BP2	apoptosis-stimulating of p53 protein 2 isoform 2	216374	CAPN8	calpain-8	-102329	CAPN2	calpain-2 catalytic subunit isoform 2	-146420	TP53BP2	apoptosis-stimulating of p53 protein 2 isoform 2	150294	CAPN8
chr1:224021401-224021600	chr1_224021600	36.59	2	2	94.38	2	2	50.83	2	2	100	2	2	44.87	1	1	No	TP53BP2	apoptosis-stimulating of p53 protein 2 isoform 2	12174	CAPN2	calpain-2 catalytic subunit isoform 1	121382	CAPN8	calpain-8	-168064	TP53BP2	apoptosis-stimulating of p53 protein 2 isoform 1	-53906	CAPN2	calpain-2 catalytic subunit isoform 1	57780	CAPN8	calpain-8	-306529	TP53BP2
chr1:224750401-224750600	chr1_224750600	32.37	2	2	50	2	2	0	2	2	40.91	2	2	0	1	1	No	CNIH3	protein cornichon homolog 3	-53678	WDR26	WD repeat-containing protein 26 isoform b	-128499	MIR4742	(no description)	-164487	MIR4742	(no description)	-164572	WDR26	WD repeat-containing protein 26 isoform b	-177656	CNIH3	protein cornichon homolog 3	-177749
chr1:22508001-22508200	chr1_22508200	22.93	2	2	28.41	2	2	54.23	2	2	31.75	2	2	58.15	0	0	No	WNT4	protein Wnt-4 precursor	-38581	CDC42	cell division control protein 42 homolog isoform 1 precursor	128981	LINC00339	(no description)	156104	WNT4	protein Wnt-4 precursor	-64303	CDC42	cell division control protein 42 homolog isoform 1 precursor	88664	LINC00339	(no description)	150383
chr1:225659801-225660000	chr1_225660000	23.15	2	2	67.5	2	2	39.29	2	2	73.68	2	2	42.31	1	0	No	LBR	lamin-B receptor	-43343	ENAH	protein enabled homolog isoform b	180945	SRP9	signal recognition particle 9 kDa protein isoform 1	-305614	ENAH	protein enabled homolog isoform b	14633	LBR	lamin-B receptor	-70697	DNAH14	dynein heavy chain 14, axonemal isoform 1	72904
chr1:225699601-225699800	chr1_225699800	23.7	2	2	67.71	2	2	96.25	2	2	63.82	2	2	91.27	1	1	No	LBR	lamin-B receptor	-83143	ENAH	protein enabled homolog isoform b	141145	SRP9	signal recognition particle 9 kDa protein isoform 1	-265814	ENAH	protein enabled homolog isoform a	-25167	LBR	lamin-B receptor	-110497	DNAH14	dynein heavy chain 14, axonemal isoform 1	112704	ENAH
chr1:225996001-225996200	chr1_225996200	21.9	2	2	82.61	2	2	50	2	2	77.08	2	2	50	1	1	No	EPHX1	epoxide hydrolase 1 precursor	-1696	SRP9	signal recognition particle 9 kDa protein isoform 2	30586	TMEM63A	transmembrane protein 63A	74320	SRP9	signal recognition particle 9 kDa protein isoform 2	17932	TMEM63A	transmembrane protein 63A	37132	EPHX1	epoxide hydrolase 1 precursor	-37162
chr1:226789401-226789600	chr1_226789600	23.59	4	4	67.64	4	4	92.98	4	4	68.98	4	4	95.19	0	0	No	C1orf95	uncharacterized membrane protein C1orf95	53000	ITPKB-IT1	(no description)	73269	ITPKB	inositol-trisphosphate 3-kinase B	137376	C1orf95	uncharacterized membrane protein C1orf95	-7415	ITPKB	inositol-trisphosphate 3-kinase B	29890	ITPKB-IT1	(no description)	54280	C1orf95
chr1:226805001-226805200	chr1_226805200	20.91	3	3	91.36	3	3	63.35	3	3	98.69	3	3	62.65	0	0	No	ITPKB-IT1	(no description)	57669	C1orf95	uncharacterized membrane protein C1orf95	68600	ITPKB	inositol-trisphosphate 3-kinase B	121776	C1orf95	uncharacterized membrane protein C1orf95	8185	ITPKB	inositol-trisphosphate 3-kinase B	14290	ITPKB-IT1	(no description)	38680
chr1:227075801-227076000	chr1_227076000	28.71	3	3	62.76	3	3	97.44	3	3	61.86	3	3	93.77	0	1	No	PSEN2	presenilin-2 isoform 1	17628	ADCK3	chaperone activity of bc1 complex-like, mitochondrial	-52037	ITPKB	inositol-trisphosphate 3-kinase B	-149024	PSEN2	presenilin-2 isoform 2	-7904	ADCK3	chaperone activity of bc1 complex-like, mitochondrial	-99346	CDC42BPA	serine/threonine-protein kinase MRCK alpha isoform A	101665	PSEN2	PSEN2
chr1:227287801-227288000	chr1_227288000	30.33	2	2	97.62	2	2	61.07	2	2	91.86	2	2	52.98	0	0	No	ADCK3	chaperone activity of bc1 complex-like, mitochondrial	159963	CDC42BPA	serine/threonine-protein kinase MRCK alpha isoform A	217926	PSEN2	presenilin-2 isoform 1	229628	CDC42BPA	serine/threonine-protein kinase MRCK alpha isoform B	-110335	ADCK3	chaperone activity of bc1 complex-like, mitochondrial	112654	PSEN2	presenilin-2 isoform 1	204096	CDC42BPA
chr1:227308801-227309000	chr1_227309000	21.23	2	2	72.2	2	2	100	2	2	63.59	2	2	93.64	0.3	0.5	No	ADCK3	chaperone activity of bc1 complex-like, mitochondrial	180963	CDC42BPA	serine/threonine-protein kinase MRCK alpha isoform A	196926	PSEN2	presenilin-2 isoform 1	250628	CDC42BPA	serine/threonine-protein kinase MRCK alpha isoform B	-131335	ADCK3	chaperone activity of bc1 complex-like, mitochondrial	133654	PSEN2	presenilin-2 isoform 1	225096	CDC42BPA
chr1:227417601-227417800	chr1_227417800	21.09	2	2	72.62	2	2	94.58	2	2	71.43	2	2	93.56	1	1	No	CDC42BPA	serine/threonine-protein kinase MRCK alpha isoform A	88126	ADCK3	chaperone activity of bc1 complex-like, mitochondrial	289763	ZNF678	zinc finger protein 678	-333519	CDC42BPA	serine/threonine-protein kinase MRCK alpha isoform B	-240135	ADCK3	chaperone activity of bc1 complex-like, mitochondrial	242454	PSEN2	presenilin-2 isoform 1	333896	CDC42BPA
chr1:227587001-227587200	chr1_227587200	20.88	2	2	97.25	2	2	67.42	2	2	92.24	2	2	66.82	0	0	No	CDC42BPA	serine/threonine-protein kinase MRCK alpha isoform B	-81274	ZNF678	zinc finger protein 678	-164119	ZNF847P	(no description)	298308	ZNF678	zinc finger protein 678	-263064	ZNF847P	(no description)	297632	JMJD4	jmjC domain-containing protein 4 isoform 2	331789
chr1:227635401-227635600	chr1_227635600	28.27	8	8	48.17	8	8	80.93	8	8	41.97	8	8	75.19	0	0	No	ZNF678	zinc finger protein 678	-115719	CDC42BPA	serine/threonine-protein kinase MRCK alpha isoform B	-129674	ZNF847P	(no description)	249908	ZNF678	zinc finger protein 678	-214664	ZNF847P	(no description)	249232	JMJD4	jmjC domain-containing protein 4 isoform 2	283389
chr1:227637001-227637200	chr1_227637200	23.43	4	4	43.36	4	4	75.04	4	4	36.4	4	4	81.34	0	0	No	ZNF678	zinc finger protein 678	-114119	CDC42BPA	serine/threonine-protein kinase MRCK alpha isoform B	-131274	ZNF847P	(no description)	248308	ZNF678	zinc finger protein 678	-213064	ZNF847P	(no description)	247632	JMJD4	jmjC domain-containing protein 4 isoform 2	281789
chr1:227653801-227654000	chr1_227654000	40.54	2	2	95.31	2	2	40.24	2	2	95.74	2	2	48.04	0	0	No	ZNF678	zinc finger protein 678	-97319	CDC42BPA	serine/threonine-protein kinase MRCK alpha isoform B	-148074	ZNF847P	(no description)	231508	ZNF678	zinc finger protein 678	-196264	ZNF847P	(no description)	230832	JMJD4	jmjC domain-containing protein 4 isoform 2	264989
chr1:227662001-227662200	chr1_227662200	20.66	2	2	0	2	2	38.96	2	2	17.86	2	2	62.9	0	0	No	ZNF678	zinc finger protein 678	-89119	CDC42BPA	serine/threonine-protein kinase MRCK alpha isoform B	-156274	ZNF847P	(no description)	223308	ZNF678	zinc finger protein 678	-188064	ZNF847P	(no description)	222632	JMJD4	jmjC domain-containing protein 4 isoform 2	256789
chr1:227670801-227671000	chr1_227671000	40.34	2	2	94.14	2	2	46.43	2	2	89.4	2	2	45	1	1	No	ZNF678	zinc finger protein 678	-80319	CDC42BPA	serine/threonine-protein kinase MRCK alpha isoform B	-165074	ZNF847P	(no description)	214508	ZNF678	zinc finger protein 678	-179264	ZNF847P	(no description)	213832	JMJD4	jmjC domain-containing protein 4 isoform 2	247989
chr1:227686801-227687000	chr1_227687000	23.85	3	3	88.7	3	3	61.58	3	3	91.23	3	3	58.71	1	1	Yes	ZNF678	zinc finger protein 678	-64319	CDC42BPA	serine/threonine-protein kinase MRCK alpha isoform B	-181074	ZNF847P	(no description)	198508	ZNF678	zinc finger protein 678	-163264	ZNF847P	(no description)	197832	JMJD4	jmjC domain-containing protein 4 isoform 2	231989
chr1:227689801-227690000	chr1_227690000	25.45	3	3	51.98	3	3	83.62	3	3	54.52	3	3	90.87	0	0	Yes	ZNF678	zinc finger protein 678	-61319	CDC42BPA	serine/threonine-protein kinase MRCK alpha isoform B	-184074	ZNF847P	(no description)	195508	ZNF678	zinc finger protein 678	-160264	ZNF847P	(no description)	194832	JMJD4	jmjC domain-containing protein 4 isoform 2	228989
chr1:227735001-227735200	chr1_227735200	43.24	2	2	84.6	2	2	35.29	2	2	90.26	2	2	42.03	1	1	No	ZNF678	zinc finger protein 678	-16119	ZNF847P	(no description)	150308	LOC100130093	(no description)	-181139	ZNF678	zinc finger protein 678	-115064	ZNF847P	(no description)	149632	JMJD4	jmjC domain-containing protein 4 isoform 2	183789
chr1:227736201-227736400	chr1_227736400	20.19	2	2	68.55	2	2	25	2	2	75.21	2	2	2.94	1	1	No	ZNF678	zinc finger protein 678	-14919	ZNF847P	(no description)	149108	LOC100130093	(no description)	-179939	ZNF678	zinc finger protein 678	-113864	ZNF847P	(no description)	148432	JMJD4	jmjC domain-containing protein 4 isoform 2	182589
chr1:227767201-227767400	chr1_227767400	37.8	2	2	89.58	2	2	44.44	2	2	96.13	2	2	39.47	0	0	No	ZNF678	(no description)	16081	ZNF847P	(no description)	118108	LOC100130093	(no description)	-148939	ZNF678	zinc finger protein 678	-82864	ZNF847P	(no description)	117432	JMJD4	jmjC domain-containing protein 4 isoform 2	151589	ZNF678
chr1:227767601-227767800	chr1_227767800	21.98	2	2	65.33	2	2	95.78	2	2	68.65	2	2	94.12	0	0	No	ZNF678	(no description)	16481	ZNF847P	(no description)	117708	LOC100130093	(no description)	-148539	ZNF678	zinc finger protein 678	-82464	ZNF847P	(no description)	117032	JMJD4	jmjC domain-containing protein 4 isoform 2	151189	ZNF678
chr1:227825001-227825200	chr1_227825200	46.39	2	2	93.72	2	2	45.25	2	2	95.49	2	2	47.45	0	0	No	ZNF847P	(no description)	60308	ZNF678	(no description)	73881	LOC100130093	(no description)	-91139	ZNF678	zinc finger protein 678	-25064	ZNF847P	(no description)	59632	JMJD4	jmjC domain-containing protein 4 isoform 2	93789	ZNF678
chr1:227836201-227836400	chr1_227836400	27.26	3	3	96.37	3	3	66.67	3	3	96.67	3	3	64.1	0	0	No	ZNF847P	(no description)	49108	LOC100130093	(no description)	-79939	ZNF678	(no description)	85081	ZNF678	zinc finger protein 678	-13864	ZNF847P	(no description)	48432	JMJD4	jmjC domain-containing protein 4 isoform 2	82589	ZNF678
chr1:228322801-228323000	chr1_228323000	20.49	2	2	48.53	2	2	69.57	2	2	47.78	2	2	68.92	1	0	No	GUK1	guanylate kinase isoform b	-4884	GJC2	gap junction gamma-2 protein	-14514	MRPL55	39S ribosomal protein L55, mitochondrial isoform b	-25887	GUK1	guanylate kinase isoform b	-13755	GJC2	gap junction gamma-2 protein	-24627	MRPL55	39S ribosomal protein L55, mitochondrial isoform b	-28521
chr1:228454601-228454800	chr1_228454800	33.08	4	4	47.72	4	4	82.6	4	4	45.97	4	4	83.45	0.2	0	No	C1orf145	(no description)	-53335	OBSCN	obscurin isoform IC	58870	IBA57	putative transferase CAF17, mitochondrial precursor	101272	C1orf145	(no description)	-62525	IBA57	putative transferase CAF17, mitochondrial precursor	84742	OBSCN	obscurin isoform a	-94251	OBSCN
chr1:228812801-228813000	chr1_228813000	23.25	2	2	98.28	2	2	72.97	2	2	98.03	2	2	70.68	0	0	No	DUSP5P1	(no description)	32244	RHOU	(no description)	32507	RHOU	rho-related GTP-binding protein RhoU	-57923	DUSP5P1	(no description)	24741	RHOU	rho-related GTP-binding protein RhoU	-69516	BTNL10	butyrophilin-like protein 10	-114841	RHOU
chr1:228836801-228837000	chr1_228837000	42.33	2	2	93.31	2	2	45	2	2	91.39	2	2	46.88	0	0	No	RHOU	rho-related GTP-binding protein RhoU	-33923	DUSP5P1	(no description)	56244	RHOU	(no description)	56507	RHOU	rho-related GTP-binding protein RhoU	-45516	DUSP5P1	(no description)	48741	BTNL10	butyrophilin-like protein 10	-138841	RHOU
chr1:228839201-228839400	chr1_228839400	43.56	2	2	96.51	2	2	50	2	2	98.25	2	2	47.22	0	0	No	RHOU	rho-related GTP-binding protein RhoU	-31523	DUSP5P1	(no description)	58644	RHOU	(no description)	58907	RHOU	rho-related GTP-binding protein RhoU	-43116	DUSP5P1	(no description)	51141	BTNL10	butyrophilin-like protein 10	-141241	RHOU
chr1:228878801-228879000	chr1_228879000	22.55	4	4	93.23	4	4	67.45	4	4	97.63	4	4	71.28	0	0	No	RHOU	rho-related GTP-binding protein RhoU	8077	DUSP5P1	(no description)	98244	BTNL10	butyrophilin-like protein 10	-178911	RHOU	rho-related GTP-binding protein RhoU	-3516	DUSP5P1	(no description)	90741	BTNL10	butyrophilin-like protein 10	-180841	RHOU
chr1:229090201-229090400	chr1_229090400	51.72	2	2	22.9	2	2	93.75	2	2	33.63	2	2	95.05	0	0	No	RHOU	rho-related GTP-binding protein RhoU	219477	DUSP5P1	(no description)	309644	RAB4A	ras-related protein Rab-4A isoform 1	-316508	RHOU	(no description)	207884	DUSP5P1	(no description)	302141	SPHAR	protein SPHAR	-350950
chr1:229099401-229099600	chr1_229099600	30.57	2	2	93.18	2	2	48.57	2	2	86.84	2	2	50	0	0	No	RHOU	rho-related GTP-binding protein RhoU	228677	RAB4A	ras-related protein Rab-4A isoform 1	-307308	DUSP5P1	(no description)	318844	RHOU	(no description)	217084	DUSP5P1	(no description)	311341	SPHAR	protein SPHAR	-341750
chr1:229099601-229099800	chr1_229099800	45.09	2	2	93.28	2	2	44.44	2	2	97.92	2	2	46.88	1	1	No	RHOU	rho-related GTP-binding protein RhoU	228877	RAB4A	ras-related protein Rab-4A isoform 1	-307108	DUSP5P1	(no description)	319044	RHOU	(no description)	217284	DUSP5P1	(no description)	311541	SPHAR	protein SPHAR	-341550
chr1:229424001-229424200	chr1_229424200	24.79	2	2	96.67	2	2	69.39	2	2	100	2	2	72.09	0	0	No	SPHAR	protein SPHAR	-16028	RAB4A	ras-related protein Rab-4A isoform 2	17292	CCSAP	centriole, cilia and spindle-associated protein	54588	SPHAR	protein SPHAR	-17150	RAB4A	ras-related protein Rab-4A isoform 1	-17540	CCSAP	centriole, cilia and spindle-associated protein	32651	RAB4A
chr1:2294801-2295000	chr1_2295000	20.73	2	2	36.67	2	2	71.67	2	2	45.83	2	2	74.51	1	1	No	LOC100129534	(no description)	-10800	MORN1	MORN repeat-containing protein 1	28093	RER1	protein RER1	-28313	LOC100129534	(no description)	-13048	PEX10	peroxisome biogenesis factor 10 isoform 1	41340	RER1	protein RER1	-41985	MORN1
chr1:229575601-229575800	chr1_229575800	30.1	6	6	94.53	6	6	61.13	6	6	97.55	6	6	64.75	0	0	No	ACTA1	actin, alpha skeletal muscle	-5857	NUP133	nuclear pore complex protein Nup133	68388	CCSAP	centriole, cilia and spindle-associated protein	-97012	NUP133	nuclear pore complex protein Nup133	1343	ACTA1	actin, alpha skeletal muscle	-8708	ABCB10	ATP-binding cassette sub-family B member 10, mitochondrial	76628
chr1:229631001-229631200	chr1_229631200	46.8	2	2	97.62	2	2	48.28	2	2	98.25	2	2	50	0	0	No	NUP133	nuclear pore complex protein Nup133	12988	ACTA1	actin, alpha skeletal muscle	-61257	ABCB10	ATP-binding cassette sub-family B member 10, mitochondrial	63342	ABCB10	ATP-binding cassette sub-family B member 10, mitochondrial	21228	NUP133	nuclear pore complex protein Nup133	-54057	ACTA1	actin, alpha skeletal muscle	-64108	NUP133
chr1:229660801-229661000	chr1_229661000	40.89	2	2	98.96	2	2	48.53	2	2	94.94	2	2	50	0	0	No	NUP133	nuclear pore complex protein Nup133	-16812	ABCB10	ATP-binding cassette sub-family B member 10, mitochondrial	33542	ACTA1	actin, alpha skeletal muscle	-91057	ABCB10	ATP-binding cassette sub-family B member 10, mitochondrial	-8572	TAF5L	TAF5-like RNA polymerase II p300/CBP-associated factor-associated factor 65 kDa subunit 5L isoform a	67965	NUP133	nuclear pore complex protein Nup133	-83857	ABCB10
chr1:230236401-230236600	chr1_230236600	40.35	4	4	95.17	4	4	50	4	4	94.68	4	4	44.69	0	0	No	GALNT2	polypeptide N-acetylgalactosaminyltransferase 2 precursor	33545	PGBD5	piggyBac transposable element-derived protein 5	325174	URB2	unhealthy ribosome biogenesis protein 2 homolog	474520	GALNT2	polypeptide N-acetylgalactosaminyltransferase 2 precursor	-181375	PGBD5	piggyBac transposable element-derived protein 5	220891	URB2	unhealthy ribosome biogenesis protein 2 homolog	440554	GALNT2
chr1:230237001-230237200	chr1_230237200	22.19	5	5	82.73	5	5	58.89	5	5	84.27	5	5	57.89	0	0	No	GALNT2	polypeptide N-acetylgalactosaminyltransferase 2 precursor	34145	PGBD5	piggyBac transposable element-derived protein 5	324574	URB2	unhealthy ribosome biogenesis protein 2 homolog	475120	GALNT2	polypeptide N-acetylgalactosaminyltransferase 2 precursor	-180775	PGBD5	piggyBac transposable element-derived protein 5	220291	URB2	unhealthy ribosome biogenesis protein 2 homolog	441154	GALNT2
chr1:230242601-230242800	chr1_230242800	21.38	4	4	92.24	4	3	56.98	4	4	94.53	4	3	65.59	0	0	No	GALNT2	polypeptide N-acetylgalactosaminyltransferase 2 precursor	39745	PGBD5	piggyBac transposable element-derived protein 5	318974	URB2	unhealthy ribosome biogenesis protein 2 homolog	480720	GALNT2	polypeptide N-acetylgalactosaminyltransferase 2 precursor	-175175	PGBD5	piggyBac transposable element-derived protein 5	214691	URB2	unhealthy ribosome biogenesis protein 2 homolog	446754	GALNT2
chr1:230248601-230248800	chr1_230248800	28.31	2	2	96.41	2	2	67.27	2	2	96.15	2	2	66.31	0	1	No	GALNT2	polypeptide N-acetylgalactosaminyltransferase 2 precursor	45745	PGBD5	piggyBac transposable element-derived protein 5	312974	URB2	unhealthy ribosome biogenesis protein 2 homolog	486720	GALNT2	polypeptide N-acetylgalactosaminyltransferase 2 precursor	-169175	PGBD5	piggyBac transposable element-derived protein 5	208691	URB2	unhealthy ribosome biogenesis protein 2 homolog	452754	GALNT2
chr1:230305201-230305400	chr1_230305400	27.49	5	5	63.65	5	5	92.53	5	5	61.97	5	5	91.82	0	0	No	GALNT2	polypeptide N-acetylgalactosaminyltransferase 2 precursor	102345	PGBD5	piggyBac transposable element-derived protein 5	256374	COG2	conserved oligomeric Golgi complex subunit 2 isoform 2	-472901	GALNT2	polypeptide N-acetylgalactosaminyltransferase 2 precursor	-112575	PGBD5	piggyBac transposable element-derived protein 5	152091	URB2	unhealthy ribosome biogenesis protein 2 homolog	509354	GALNT2
chr1:230696801-230697000	chr1_230697000	21.01	3	3	33.33	3	3	64.13	3	3	28.57	3	3	56.04	0.5	0.5	No	COG2	conserved oligomeric Golgi complex subunit 2 isoform 2	-81301	PGBD5	piggyBac transposable element-derived protein 5	-135226	AGT	angiotensinogen preproprotein	153436	COG2	conserved oligomeric Golgi complex subunit 2 isoform 2	-132831	AGT	angiotensinogen preproprotein	141371	PGBD5	piggyBac transposable element-derived protein 5	-239509
chr1:230706601-230706800	chr1_230706800	20.75	2	2	82.94	2	2	38.64	2	2	71.2	2	2	39.13	1	1	No	COG2	conserved oligomeric Golgi complex subunit 2 isoform 2	-71501	AGT	angiotensinogen preproprotein	143636	PGBD5	piggyBac transposable element-derived protein 5	-145026	COG2	conserved oligomeric Golgi complex subunit 2 isoform 2	-123031	AGT	angiotensinogen preproprotein	131571	CAPN9	calpain-9 isoform 1	-230818
chr1:230708201-230708400	chr1_230708400	22.46	2	2	61.58	2	2	35.28	2	2	56.77	2	2	29.98	1	1	No	COG2	conserved oligomeric Golgi complex subunit 2 isoform 2	-69901	AGT	angiotensinogen preproprotein	142036	PGBD5	piggyBac transposable element-derived protein 5	-146626	COG2	conserved oligomeric Golgi complex subunit 2 isoform 2	-121431	AGT	angiotensinogen preproprotein	129971	CAPN9	calpain-9 isoform 1	-229218
chr1:230812001-230812200	chr1_230812200	26.73	2	2	47.28	2	2	84.78	2	2	50.81	2	2	97.11	0	0	No	COG2	conserved oligomeric Golgi complex subunit 2 isoform 1	33899	AGT	angiotensinogen preproprotein	38236	CAPN9	calpain-9 isoform 1	-71029	COG2	conserved oligomeric Golgi complex subunit 2 isoform 2	-17631	AGT	angiotensinogen preproprotein	26171	CAPN9	calpain-9 isoform 1	-125418	COG2
chr1:230848601-230848800	chr1_230848800	28.32	3	3	59.97	3	3	92.58	3	3	54.83	3	3	90.42	0	0	No	AGT	angiotensinogen preproprotein	1636	CAPN9	calpain-9 isoform 1	-34429	COG2	conserved oligomeric Golgi complex subunit 2 isoform 1	70499	AGT	angiotensinogen preproprotein	-10429	COG2	conserved oligomeric Golgi complex subunit 2 isoform 1	18969	CAPN9	calpain-9 isoform 1	-88818	AGT
chr1:231052201-231052400	chr1_231052400	22.84	2	2	73.98	2	2	50	2	2	73.39	2	2	50	1	1	No	C1orf198	uncharacterized protein C1orf198 isoform 2	-46965	TTC13	tetratricopeptide repeat protein 13 isoform b	62318	ARV1	protein ARV1	-62522	TTC13	tetratricopeptide repeat protein 13 isoform a	-10314	C1orf198	uncharacterized protein C1orf198 isoform 3	-79436	ARV1	protein ARV1	-84179	TTC13
chr1:231065001-231065200	chr1_231065200	20.6	4	4	88.48	4	4	65.57	4	4	91.44	4	4	67.52	0.7	1	No	TTC13	tetratricopeptide repeat protein 13 isoform b	49518	ARV1	protein ARV1	-49722	C1orf198	uncharacterized protein C1orf198 isoform 2	-59765	TTC13	tetratricopeptide repeat protein 13 isoform a	-23114	ARV1	protein ARV1	-71379	FAM89A	protein FAM89A	89603	TTC13
chr1:231197001-231197200	chr1_231197200	36.77	2	2	46.15	2	2	86.13	2	2	47.5	2	2	89.92	0	0	No	FAM89A	protein FAM89A	-21105	MIR1182	(no description)	-41430	ARV1	protein ARV1	82278	MIR1182	(no description)	-41527	FAM89A	protein FAM89A	-42397	ARV1	protein ARV1	60621
chr1:231203801-231204000	chr1_231204000	32.2	2	2	92.86	2	2	47.22	2	2	80	2	2	37.93	0	0	No	FAM89A	protein FAM89A	-27905	MIR1182	(no description)	-48230	ARV1	protein ARV1	89078	MIR1182	(no description)	-48327	FAM89A	protein FAM89A	-49197	ARV1	protein ARV1	67421
chr1:231305401-231305600	chr1_231305600	21.63	2	2	65.12	2	2	92.86	2	2	60.71	2	2	98.15	0	0	No	TRIM67	tripartite motif-containing protein 67	6827	RP5-1097F14.3	uncharacterized protein LOC149373	17873	GNPAT	dihydroxyacetone phosphate acyltransferase	-71418	RP5-1097F14.3	uncharacterized protein LOC149373	14344	TRIM67	tripartite motif-containing protein 67	-51814	C1orf131	uncharacterized protein C1orf131	54008	TRIM67
chr1:231752201-231752400	chr1_231752400	30.94	4	4	95.1	4	4	63.04	4	4	94.69	4	3	61.73	0	0	No	LINC00582	(no description)	-4464	DISC1	disrupted in schizophrenia 1 protein isoform r	-10260	TSNAX-DISC1	(no description)	87902	LINC00582	(no description)	-25263	TSNAX	translin-associated protein X	50031	DISC1	disrupted in schizophrenia 1 protein isoform q	-86007	TSNAX-DISC1	TSNAX-DISC1
chr1:231828201-231828400	chr1_231828400	28.66	3	3	62.95	3	3	95.83	3	3	57.04	3	3	90.1	1	1	No	DISC1	disrupted in schizophrenia 1 protein isoform e	65740	LINC00582	(no description)	-80464	DISC2	(no description)	125963	DISC1	disrupted in schizophrenia 1 protein isoform q	-10007	TSNAX-DISC1	(no description)	-10007	LINC00582	(no description)	-101263	TSNAX-DISC1,DISC1
chr1:231828401-231828600	chr1_231828600	37.2	2	2	50	2	2	93.1	2	2	44.71	2	2	97.1	0	0	No	DISC1	disrupted in schizophrenia 1 protein isoform e	65940	LINC00582	(no description)	-80664	DISC2	(no description)	125763	DISC1	disrupted in schizophrenia 1 protein isoform q	-9807	TSNAX-DISC1	(no description)	-9807	LINC00582	(no description)	-101463	TSNAX-DISC1,DISC1
chr1:231834801-231835000	chr1_231835000	33.58	2	2	50	2	2	92.12	2	2	45.45	2	2	100	0	0	No	DISC1	disrupted in schizophrenia 1 protein isoform e	72340	LINC00582	(no description)	-87064	DISC2	(no description)	119363	DISC1	disrupted in schizophrenia 1 protein isoform q	-3407	TSNAX-DISC1	(no description)	-3407	LINC00582	(no description)	-107863	TSNAX-DISC1,DISC1
chr1:231853401-231853600	chr1_231853600	46.57	2	2	50	2	2	98.21	2	2	50	2	2	100	1	1	No	DISC1	disrupted in schizophrenia 1 protein isoform e	90940	DISC2	(no description)	100763	LINC00582	(no description)	-105664	DISC1	disrupted in schizophrenia 1 protein isoform Es	-6320	TSNAX-DISC1	(no description)	15193	DISC1	disrupted in schizophrenia 1 protein isoform q	15193	TSNAX-DISC1,DISC1
chr1:232217601-232217800	chr1_232217800	24.07	2	2	97.73	2	2	68.3	2	2	100	2	2	72.53	0	0	No	DISC2	(no description)	-263437	SIPA1L2	signal-induced proliferation-associated 1-like protein 2	433543	DISC1	disrupted in schizophrenia 1 protein isoform e	455140	TSNAX-DISC1	(no description)	40681	DISC1	disrupted in schizophrenia 1 protein isoform a	40681	DISC2	(no description)	-267329
chr1:232224201-232224400	chr1_232224400	42.06	2	2	47.3	2	2	98	2	2	35.94	2	2	89.47	0	0	No	DISC2	(no description)	-270037	SIPA1L2	signal-induced proliferation-associated 1-like protein 2	426943	DISC1	disrupted in schizophrenia 1 protein isoform e	461740	TSNAX-DISC1	(no description)	47281	DISC1	disrupted in schizophrenia 1 protein isoform a	47281	DISC2	(no description)	-273929
chr1:232370401-232370600	chr1_232370600	20.1	2	2	93.52	2	2	65.77	2	2	89.6	2	2	65.84	1	1	No	SIPA1L2	signal-induced proliferation-associated 1-like protein 2	280743	DISC2	(no description)	-416237	MAP10	microtubule-associated protein 10	-570137	SIPA1L2	signal-induced proliferation-associated 1-like protein 2	163211	TSNAX-DISC1	(no description)	193481	DISC1	disrupted in schizophrenia 1 protein isoform a	193481
chr1:232638401-232638600	chr1_232638600	33.84	2	2	87.5	2	2	45.83	2	2	94.53	2	2	40.91	0	0	No	SIPA1L2	signal-induced proliferation-associated 1-like protein 2	12743	MAP10	microtubule-associated protein 10	-302137	NTPCR	cancer-related nucleoside-triphosphatase	-447869	SIPA1L2	signal-induced proliferation-associated 1-like protein 2	-104789	MAP10	microtubule-associated protein 10	-307592	TSNAX-DISC1	(no description)	461481	SIPA1L2
chr1:232752401-232752600	chr1_232752600	22.24	2	2	67.29	2	2	90.91	2	2	69.23	2	2	92.86	0	0	No	SIPA1L2	signal-induced proliferation-associated 1-like protein 2	-101257	MAP10	microtubule-associated protein 10	-188137	NTPCR	cancer-related nucleoside-triphosphatase	-333869	MAP10	microtubule-associated protein 10	-193592	SIPA1L2	signal-induced proliferation-associated 1-like protein 2	-218789	NTPCR	cancer-related nucleoside-triphosphatase	-361719
chr1:23284401-23284600	chr1_23284600	28.37	2	2	86.81	2	2	46.55	2	2	98.15	2	2	42.31	0	1	No	C1orf234	uncharacterized protein C1orf234 precursor	57843	KDM1A	lysine-specific histone demethylase 1A isoform b	-61440	MIR3115	(no description)	-86297	EPHB2	ephrin type-B receptor 2 isoform 2 precursor	42677	C1orf234	uncharacterized protein C1orf234 precursor	52826	MIR3115	(no description)	-86365
chr1:232853001-232853200	chr1_232853200	27.3	3	3	91.98	3	3	61.5	3	3	95.26	3	3	60.89	0	0	No	MAP10	microtubule-associated protein 10	-87537	SIPA1L2	signal-induced proliferation-associated 1-like protein 2	-201857	NTPCR	cancer-related nucleoside-triphosphatase	-233269	MAP10	microtubule-associated protein 10	-92992	NTPCR	cancer-related nucleoside-triphosphatase	-261119	PCNXL2	pecanex-like protein 2	266781
chr1:23289201-23289400	chr1_23289400	21.93	2	2	94.64	2	2	45.38	2	2	72.91	2	2	33.33	0	0	No	C1orf234	uncharacterized protein C1orf234 precursor	53043	KDM1A	lysine-specific histone demethylase 1A isoform b	-56640	MIR3115	(no description)	-81497	EPHB2	ephrin type-B receptor 2 isoform 2 precursor	47477	C1orf234	uncharacterized protein C1orf234 precursor	48026	MIR3115	(no description)	-81565
chr1:233198601-233198800	chr1_233198800	26.95	2	2	45	2	2	88.8	2	2	60.83	2	2	100	1	1	No	NTPCR	cancer-related nucleoside-triphosphatase	112331	PCNXL2	pecanex-like protein 2	232759	MAP10	microtubule-associated protein 10	258063	PCNXL2	pecanex-like protein 2	-78819	NTPCR	cancer-related nucleoside-triphosphatase	84481	MAP10	microtubule-associated protein 10	252608	PCNXL2
chr1:233515401-233515600	chr1_233515600	23.63	3	3	97.33	3	3	61.11	3	3	92.26	3	3	63.33	1	1	No	KIAA1804	mitogen-activated protein kinase kinase kinase MLK4	51987	PCNXL2	pecanex-like protein 2	-84041	KCNK1	potassium channel subfamily K member 1	-234249	KIAA1804	mitogen-activated protein kinase kinase kinase MLK4	-5394	MIR4427	(no description)	-244465	KCNK1	potassium channel subfamily K member 1	-292758	KIAA1804	KIAA1804
chr1:233524201-233524400	chr1_233524400	46.67	2	2	96.55	2	2	48.21	2	2	98	2	2	50	0	0	No	KIAA1804	mitogen-activated protein kinase kinase kinase MLK4	60787	PCNXL2	pecanex-like protein 2	-92841	KCNK1	potassium channel subfamily K member 1	-225449	KIAA1804	mitogen-activated protein kinase kinase kinase MLK4	3406	MIR4427	(no description)	-235665	KCNK1	potassium channel subfamily K member 1	-283958
chr1:233532201-233532400	chr1_233532400	37.1	2	2	87.22	2	2	45.16	2	2	93.12	2	2	47.4	0	0	No	KIAA1804	mitogen-activated protein kinase kinase kinase MLK4	68787	PCNXL2	pecanex-like protein 2	-100841	KCNK1	potassium channel subfamily K member 1	-217449	KIAA1804	mitogen-activated protein kinase kinase kinase MLK4	11406	MIR4427	(no description)	-227665	KCNK1	potassium channel subfamily K member 1	-275958
chr1:233549601-233549800	chr1_233549800	44.15	2	2	92.72	2	2	47.06	2	2	92.13	2	2	47.37	0	0	No	KIAA1804	mitogen-activated protein kinase kinase kinase MLK4	86187	PCNXL2	pecanex-like protein 2	-118241	KCNK1	potassium channel subfamily K member 1	-200049	KIAA1804	mitogen-activated protein kinase kinase kinase MLK4	28806	MIR4427	(no description)	-210265	KCNK1	potassium channel subfamily K member 1	-258558
chr1:233598001-233598200	chr1_233598200	27.49	3	3	62.11	3	3	96.43	3	3	53.57	3	3	91.53	1	1	No	KIAA1804	mitogen-activated protein kinase kinase kinase MLK4	134587	KCNK1	potassium channel subfamily K member 1	-151649	MIR4427	(no description)	-161797	KIAA1804	mitogen-activated protein kinase kinase kinase MLK4	77206	MIR4427	(no description)	-161865	KCNK1	potassium channel subfamily K member 1	-210158
chr1:233608401-233608600	chr1_233608600	28.09	2	2	13.73	2	2	61.98	2	2	37.7	2	2	89.45	0	0	No	KCNK1	potassium channel subfamily K member 1	-141249	KIAA1804	mitogen-activated protein kinase kinase kinase MLK4	144987	MIR4427	(no description)	-151397	KIAA1804	mitogen-activated protein kinase kinase kinase MLK4	87606	MIR4427	(no description)	-151465	KCNK1	potassium channel subfamily K member 1	-199758
chr1:233715401-233715600	chr1_233715600	52.98	2	2	38.74	2	2	94.58	2	2	36	2	2	96.1	0	0	No	KCNK1	potassium channel subfamily K member 1	-34249	MIR4427	(no description)	-44397	KIAA1804	mitogen-activated protein kinase kinase kinase MLK4	251987	MIR4427	(no description)	-44465	KCNK1	potassium channel subfamily K member 1	-92758	KIAA1804	mitogen-activated protein kinase kinase kinase MLK4	194606
chr1:233809001-233809200	chr1_233809200	20.96	2	2	61.44	2	2	32.81	2	2	68.36	2	2	28.57	0	0	No	MIR4427	(no description)	49203	KCNK1	potassium channel subfamily K member 1	59351	SLC35F3	solute carrier family 35 member F3	-231578	KCNK1	potassium channel subfamily K member 1	842	MIR4427	(no description)	49135	KIAA1804	mitogen-activated protein kinase kinase kinase MLK4	288206
chr1:233821201-233821400	chr1_233821400	26.02	4	3	56.84	4	4	92.67	4	3	62.83	4	4	94.1	0	0	No	MIR4427	(no description)	61403	KCNK1	potassium channel subfamily K member 1	71551	SLC35F3	solute carrier family 35 member F3	-219378	KCNK1	potassium channel subfamily K member 1	13042	MIR4427	(no description)	61335	KIAA1804	mitogen-activated protein kinase kinase kinase MLK4	300406
chr1:234156801-234157000	chr1_234157000	20.63	2	2	85.52	2	2	61.29	2	2	86.35	2	2	63.68	0	1	No	SLC35F3	solute carrier family 35 member F3	116222	MIR4671	(no description)	-285312	COA6	cytochrome c oxidase assembly factor 6 homolog isoform 2	-352313	MIR4671	(no description)	-285385	SLC35F3	solute carrier family 35 member F3	-303362	KCNK1	potassium channel subfamily K member 1	348642	SLC35F3
chr1:234357201-234357400	chr1_234357400	22.24	2	2	61.22	2	2	95.7	2	2	66.23	2	2	93.67	1	1	No	MIR4671	(no description)	-84912	COA6	cytochrome c oxidase assembly factor 6 homolog isoform 2	-151913	TARBP1	probable methyltransferase TARBP1	257549	MIR4671	(no description)	-84985	SLC35F3	solute carrier family 35 member F3	-102962	COA6	cytochrome c oxidase assembly factor 6 homolog isoform 2	-162495	SLC35F3
chr1:234374601-234374800	chr1_234374800	20.91	2	2	21.43	2	2	53.99	2	2	35.71	2	2	69.96	1	1	No	MIR4671	(no description)	-67512	COA6	cytochrome c oxidase assembly factor 6 homolog isoform 2	-134513	TARBP1	probable methyltransferase TARBP1	240149	MIR4671	(no description)	-67585	SLC35F3	solute carrier family 35 member F3	-85562	COA6	cytochrome c oxidase assembly factor 6 homolog isoform 2	-145095	SLC35F3
chr1:234432001-234432200	chr1_234432200	44.54	2	2	48.53	2	2	96.23	2	2	50	2	2	100	0	0	No	MIR4671	(no description)	-10112	COA6	cytochrome c oxidase assembly factor 6 homolog isoform 2	-77113	TARBP1	probable methyltransferase TARBP1	182749	MIR4671	(no description)	-10185	SLC35F3	solute carrier family 35 member F3	-28162	COA6	cytochrome c oxidase assembly factor 6 homolog isoform 2	-87695	SLC35F3
chr1:234437001-234437200	chr1_234437200	20.26	3	3	56.57	3	3	95.56	3	3	64.99	3	3	93.71	0	0	No	MIR4671	(no description)	-5112	COA6	cytochrome c oxidase assembly factor 6 homolog isoform 2	-72113	TARBP1	probable methyltransferase TARBP1	177749	MIR4671	(no description)	-5185	SLC35F3	solute carrier family 35 member F3	-23162	COA6	cytochrome c oxidase assembly factor 6 homolog isoform 2	-82695	SLC35F3
chr1:23461201-23461400	chr1_23461400	28.76	3	3	56.56	3	3	90.96	3	3	61.54	3	3	98.25	1	1	No	LUZP1	leucine zipper protein 1	34051	HTR1D	5-hydroxytryptamine receptor 1D	59922	MIR3115	(no description)	90503	LUZP1	leucine zipper protein 1	-50785	KDM1A	lysine-specific histone demethylase 1A isoform a	51116	HTR1D	5-hydroxytryptamine receptor 1D	57087	LUZP1
chr1:23466201-23466400	chr1_23466400	22.48	3	3	59.94	3	3	92.61	3	3	65.56	3	3	93.17	0	0	No	LUZP1	leucine zipper protein 1	29051	HTR1D	5-hydroxytryptamine receptor 1D	54922	MIR3115	(no description)	95503	HTR1D	5-hydroxytryptamine receptor 1D	52087	LUZP1	leucine zipper protein 1	-55785	KDM1A	lysine-specific histone demethylase 1A isoform a	56116	LUZP1
chr1:234898201-234898400	chr1_234898400	43.77	2	2	86.54	2	2	37.04	2	2	93.89	2	2	41.86	1	1	No	LINC01132	(no description)	38512	LINC00184	(no description)	133244	IRF2BP2	interferon regulatory factor 2-binding protein 2 isoform B	-153029	LINC01132	(no description)	30910	LINC00184	(no description)	127774	IRF2BP2	interferon regulatory factor 2-binding protein 2 isoform B	-158286
chr1:234903601-234903800	chr1_234903800	42.15	2	2	94.55	2	2	50	2	2	97.15	2	2	50.03	0	0	No	LINC01132	(no description)	43912	LINC00184	(no description)	138644	IRF2BP2	interferon regulatory factor 2-binding protein 2 isoform B	-158429	LINC01132	(no description)	36310	LINC00184	(no description)	133174	IRF2BP2	interferon regulatory factor 2-binding protein 2 isoform B	-163686
chr1:235017601-235017800	chr1_235017800	24.21	4	4	6.25	4	4	34.43	4	2	10.53	4	4	37.93	0.3	0.5	No	LINC01132	(no description)	157912	LINC00184	(no description)	252644	IRF2BP2	interferon regulatory factor 2-binding protein 2 isoform B	-272429	LINC01132	(no description)	150310	LINC00184	(no description)	247174	TOMM20	mitochondrial import receptor subunit TOM20 homolog	254957
chr1:235025601-235025800	chr1_235025800	27.56	3	3	63.86	3	3	94.62	3	3	61.79	3	3	97.55	0	0	No	LINC01132	(no description)	165912	LINC00184	(no description)	260644	SNORA14B	(no description)	265552	LINC01132	(no description)	158310	TOMM20	mitochondrial import receptor subunit TOM20 homolog	246957	LINC00184	(no description)	255174
chr1:235050801-235051000	chr1_235051000	30.59	3	3	94.91	3	3	60.52	3	3	95.57	3	3	62.92	0	0	No	LINC01132	(no description)	191112	SNORA14B	(no description)	240352	TOMM20	mitochondrial import receptor subunit TOM20 homolog	241356	LINC01132	(no description)	183510	TOMM20	mitochondrial import receptor subunit TOM20 homolog	221757	SNORA14B	(no description)	240217
chr1:23512001-23512200	chr1_23512200	30.58	2	2	81.21	2	2	20	2	2	81.85	2	2	36.11	0	0	No	HTR1D	5-hydroxytryptamine receptor 1D	9122	LUZP1	leucine zipper protein 1	-16749	MIR3115	(no description)	141303	HTR1D	5-hydroxytryptamine receptor 1D	6287	LUZP1	leucine zipper protein 1	-101585	KDM1A	lysine-specific histone demethylase 1A isoform a	101916
chr1:23522401-23522600	chr1_23522600	21.03	4	3	96.15	4	4	69.72	4	2	93.71	4	4	63.33	0	0	No	HTR1D	5-hydroxytryptamine receptor 1D	-1278	LUZP1	leucine zipper protein 1	-27149	HNRNPR	heterogeneous nuclear ribonucleoprotein R isoform 1	148353	HTR1D	5-hydroxytryptamine receptor 1D	-4113	LUZP1	leucine zipper protein 1	-111985	KDM1A	lysine-specific histone demethylase 1A isoform a	112316
chr1:235570401-235570600	chr1_235570600	26.14	4	4	89.68	4	4	59.87	4	4	93.12	4	4	57.92	0	1	No	TBCE	tubulin-specific chaperone E isoform a	39826	GGPS1	(no description)	78632	ARID4B	AT-rich interactive domain-containing protein 4B isoform 1	-78968	B3GALNT2	UDP-GalNAc:beta-1, 3-N-acetylgalactosaminyltransferase 2 isoform 1 precursor	40004	TBCE	tubulin-specific chaperone E isoform a	-41783	GGPS1	(no description)	62656	TBCE
chr1:235583601-235583800	chr1_235583800	22.68	3	3	86.58	3	3	54.85	3	3	77.65	3	3	42.97	0	0	No	TBCE	tubulin-specific chaperone E isoform a	53026	B3GALNT2	UDP-GalNAc:beta-1, 3-N-acetylgalactosaminyltransferase 2 isoform 2 precursor	84081	GGPS1	(no description)	91832	B3GALNT2	UDP-GalNAc:beta-1, 3-N-acetylgalactosaminyltransferase 2 isoform 1 precursor	26804	TBCE	tubulin-specific chaperone E isoform a	-28583	GGPS1	(no description)	75856	TBCE
chr1:235620801-235621000	chr1_235621000	20.25	2	2	47.92	2	2	73.01	2	2	49.65	2	2	71.79	1	1	No	B3GALNT2	UDP-GalNAc:beta-1, 3-N-acetylgalactosaminyltransferase 2 isoform 2 precursor	46881	TBCE	tubulin-specific chaperone E isoform a	90226	GGPS1	(no description)	129032	B3GALNT2	UDP-GalNAc:beta-1, 3-N-acetylgalactosaminyltransferase 2 isoform 2 precursor	7312	TBCE	tubulin-specific chaperone E isoform a	8617	B3GALNT2	UDP-GalNAc:beta-1, 3-N-acetylgalactosaminyltransferase 2 isoform 1 precursor	-10396	B3GALNT2
chr1:23568401-23568600	chr1_23568600	41.98	2	2	50.24	2	2	100	2	2	40.74	2	2	95.38	0	0	No	HTR1D	5-hydroxytryptamine receptor 1D	-47278	LUZP1	leucine zipper protein 1	-73149	HNRNPR	heterogeneous nuclear ribonucleoprotein R isoform 1	102353	HTR1D	5-hydroxytryptamine receptor 1D	-50113	HNRNPR	heterogeneous nuclear ribonucleoprotein R isoform 1	67775	ZNF436	zinc finger protein 436	117440
chr1:235701601-235701800	chr1_235701800	26.56	3	3	90.67	3	3	61.04	3	3	94.48	3	3	63.09	0	0	Yes	B3GALNT2	UDP-GalNAc:beta-1, 3-N-acetylgalactosaminyltransferase 2 isoform 1 precursor	-33919	GNG4	guanine nucleotide-binding protein G(I)/G(S)/G(O) subunit gamma-4 precursor	111593	TBCE	tubulin-specific chaperone E isoform a	171026	GNG4	guanine nucleotide-binding protein G(I)/G(S)/G(O) subunit gamma-4 precursor	9284	B3GALNT2	UDP-GalNAc:beta-1, 3-N-acetylgalactosaminyltransferase 2 isoform 2 precursor	-73488	TBCE	tubulin-specific chaperone E isoform a	89417
chr1:235907801-235908000	chr1_235908000	33.83	2	2	42.31	2	2	78.33	2	2	41.18	2	2	76.47	1	1	No	GNG4	guanine nucleotide-binding protein G(I)/G(S)/G(O) subunit gamma-4 precursor	-93846	MIR1537	(no description)	108460	LYST	lysosomal-trafficking regulator	122327	LYST	(no description)	81722	LYST	lysosomal-trafficking regulator	-83570	MIR1537	(no description)	108399	LYST
chr1:23597001-23597200	chr1_23597200	48.64	2	2	87.29	2	2	35.71	2	2	86.26	2	2	36.51	1	1	No	HNRNPR	heterogeneous nuclear ribonucleoprotein R isoform 1	73753	HTR1D	5-hydroxytryptamine receptor 1D	-75878	ZNF436	zinc finger protein 436	97779	HNRNPR	heterogeneous nuclear ribonucleoprotein R isoform 1	39175	HTR1D	5-hydroxytryptamine receptor 1D	-78713	ZNF436	zinc finger protein 436	88840
chr1:236166401-236166600	chr1_236166600	21.59	7	7	63.01	7	7	88.59	7	7	68.33	7	7	93.71	0	0	No	NID1	nidogen-1 precursor	61981	LYST	(no description)	-119492	GPR137B	integral membrane protein GPR137B	-139331	NID1	nidogen-1 precursor	-27369	MIR1537	(no description)	-150201	LYST	(no description)	-176878	NID1
chr1:236207001-236207200	chr1_236207200	32.78	4	4	58.93	4	4	94.83	4	4	55.79	4	3	95.82	0.6	0	No	NID1	nidogen-1 precursor	21381	GPR137B	integral membrane protein GPR137B	-98731	LYST	(no description)	-160092	NID1	nidogen-1 precursor	-67969	GPR137B	integral membrane protein GPR137B	-165109	ERO1LB	ERO1-like protein beta precursor	171321	NID1
chr1:236257801-236258000	chr1_236258000	28.16	2	2	42.13	2	2	84.33	2	2	40.93	2	2	98.73	0	0	No	NID1	nidogen-1 precursor	-29419	GPR137B	integral membrane protein GPR137B	-47931	ERO1LB	ERO1-like protein beta precursor	187439	GPR137B	integral membrane protein GPR137B	-114309	NID1	nidogen-1 precursor	-118769	ERO1LB	ERO1-like protein beta precursor	120521
chr1:236260001-236260200	chr1_236260200	40.17	2	2	45.83	2	2	92.61	2	2	47.06	2	2	100	1	1	No	NID1	nidogen-1 precursor	-31619	GPR137B	integral membrane protein GPR137B	-45731	ERO1LB	ERO1-like protein beta precursor	185239	GPR137B	integral membrane protein GPR137B	-112109	ERO1LB	ERO1-like protein beta precursor	118321	NID1	nidogen-1 precursor	-120969
chr1:236277601-236277800	chr1_236277800	46.41	2	2	45.45	2	2	97.83	2	2	45.16	2	2	94.54	0	1	No	GPR137B	integral membrane protein GPR137B	-28131	NID1	nidogen-1 precursor	-49219	ERO1LB	ERO1-like protein beta precursor	167639	GPR137B	integral membrane protein GPR137B	-94509	ERO1LB	ERO1-like protein beta precursor	100721	NID1	nidogen-1 precursor	-138569
chr1:236325801-236326000	chr1_236326000	33.01	3	3	59.33	3	3	95.17	3	3	56.36	3	3	95.55	0	0	No	GPR137B	integral membrane protein GPR137B	20069	NID1	nidogen-1 precursor	-97419	ERO1LB	ERO1-like protein beta precursor	119439	GPR137B	integral membrane protein GPR137B	-46309	ERO1LB	ERO1-like protein beta precursor	52521	NID1	nidogen-1 precursor	-186769	GPR137B
chr1:236336001-236336200	chr1_236336200	48.91	2	2	42.42	2	2	93.98	2	2	42	2	2	92.33	1	1	No	GPR137B	integral membrane protein GPR137B	30269	NID1	nidogen-1 precursor	-107619	ERO1LB	ERO1-like protein beta precursor	109239	GPR137B	integral membrane protein GPR137B	-36109	ERO1LB	ERO1-like protein beta precursor	42321	NID1	nidogen-1 precursor	-196969	GPR137B
chr1:236520801-236521000	chr1_236521000	26.16	2	2	92.91	2	2	61.65	2	2	86.75	2	2	54.67	0	0	No	EDARADD	ectodysplasin-A receptor-associated adapter protein isoform A	-36779	ERO1LB	ERO1-like protein beta precursor	-75561	LGALS8	galectin-8 isoform a	-160613	EDARADD	ectodysplasin-A receptor-associated adapter protein isoform B	-127108	ERO1LB	ERO1-like protein beta precursor	-142479	GPR137B	integral membrane protein GPR137B	148691
chr1:236672001-236672200	chr1_236672200	25.33	2	2	37.74	2	2	74.21	2	2	44.54	2	2	75.85	0.5	0.5	No	LGALS8	galectin-8 isoform a	-9413	LGALS8-AS1	(no description)	15708	HEATR1	HEAT repeat-containing protein 1	95741	LGALS8-AS1	(no description)	14268	EDARADD	ectodysplasin-A receptor-associated adapter protein isoform A	24092	HEATR1	HEAT repeat-containing protein 1	40204
chr1:236765401-236765600	chr1_236765600	29.32	2	2	46.15	2	2	80	2	2	50	2	2	82.35	0	1	No	HEATR1	HEAT repeat-containing protein 1	2341	LGALS8-AS1	(no description)	-77692	LGALS8	galectin-8 isoform b	78474	LGALS8	galectin-8 isoform b	49221	HEATR1	HEAT repeat-containing protein 1	-53196	LGALS8-AS1	(no description)	-79132	HEATR1
chr1:236793001-236793200	chr1_236793200	21.09	3	3	53.29	3	3	76.33	3	3	54.6	3	3	78.74	1	1	No	HEATR1	HEAT repeat-containing protein 1	-25259	ACTN2	alpha-actinin-2 isoform 1	-56653	LGALS8-AS1	(no description)	-105292	LGALS8	galectin-8 isoform b	76821	HEATR1	HEAT repeat-containing protein 1	-80796	LGALS8-AS1	(no description)	-106732
chr1:23684601-23684800	chr1_23684800	30.15	3	3	62.96	3	3	96	3	3	66.67	3	3	100	0	0	No	ZNF436	zinc finger protein 436	10179	C1orf213	(no description)	-10763	HNRNPR	heterogeneous nuclear ribonucleoprotein R isoform 4	-13847	ZNF436	zinc finger protein 436	1240	C1orf213	(no description)	-13630	TCEA3	transcription elongation factor A protein 3	22854
chr1:237022001-237022200	chr1_237022200	46.44	2	2	45.71	2	2	94.02	2	2	44.19	2	2	95.69	0	0	No	MTR	methionine synthase	63520	MT1HL1	metallothionein 1H-like protein 1	145618	ACTN2	alpha-actinin-2 isoform 2	172347	MTR	methionine synthase	-45181	ACTN2	alpha-actinin-2 isoform 2	94173	MT1HL1	metallothionein 1H-like protein 1	145302	MTR
chr1:237058201-237058400	chr1_237058400	23.1	3	3	55.66	3	3	94.54	3	3	66.67	3	3	99.05	1	1	No	MTR	methionine synthase	99720	MT1HL1	metallothionein 1H-like protein 1	109418	RYR2	ryanodine receptor 2	-147401	MTR	methionine synthase	-8981	MT1HL1	metallothionein 1H-like protein 1	109102	ACTN2	alpha-actinin-2 isoform 2	130373	MTR
chr1:237147001-237147200	chr1_237147200	34.15	2	2	39.33	2	2	79.17	2	2	41.11	2	2	77.34	0	0	No	MT1HL1	metallothionein 1H-like protein 1	20618	RYR2	ryanodine receptor 2	-58601	MTR	methionine synthase	188520	MT1HL1	metallothionein 1H-like protein 1	20302	MTR	methionine synthase	79819	ACTN2	alpha-actinin-2 isoform 2	219173
chr1:237148601-237148800	chr1_237148800	26.53	2	2	46.67	2	2	74.67	2	2	47.92	2	2	76.56	0.5	0	No	MT1HL1	metallothionein 1H-like protein 1	19018	RYR2	ryanodine receptor 2	-57001	MTR	methionine synthase	190120	MT1HL1	metallothionein 1H-like protein 1	18702	MTR	methionine synthase	81419	ACTN2	alpha-actinin-2 isoform 2	220773
chr1:237292001-237292200	chr1_237292200	41.56	2	2	79.83	2	2	32.85	2	2	75.69	2	2	26	1	1	No	RYR2	ryanodine receptor 2	86399	MT1HL1	metallothionein 1H-like protein 1	-124382	MTR	methionine synthase	333520	MT1HL1	metallothionein 1H-like protein 1	-124698	MTR	methionine synthase	224819	ACTN2	alpha-actinin-2 isoform 2	364173	RYR2
chr1:237297201-237297400	chr1_237297400	23.62	4	4	77.33	4	4	45.32	4	4	80.19	4	3	37.24	0.4	0	No	RYR2	ryanodine receptor 2	91599	MT1HL1	metallothionein 1H-like protein 1	-129582	MTR	methionine synthase	338720	MT1HL1	metallothionein 1H-like protein 1	-129898	MTR	methionine synthase	230019	ACTN2	alpha-actinin-2 isoform 2	369373	RYR2
chr1:237297601-237297800	chr1_237297800	55.46	2	2	72.29	2	2	2.78	2	2	73.31	2	2	10.71	1	1	No	RYR2	ryanodine receptor 2	91999	MT1HL1	metallothionein 1H-like protein 1	-129982	MTR	methionine synthase	339120	MT1HL1	metallothionein 1H-like protein 1	-130298	MTR	methionine synthase	230419	ACTN2	alpha-actinin-2 isoform 2	369773	RYR2
chr1:237471601-237471800	chr1_237471800	22.23	4	4	87.7	4	4	61.36	4	4	90.96	4	4	65.57	0	0	No	RYR2	ryanodine receptor 2	265999	MT1HL1	metallothionein 1H-like protein 1	-303982	MTR	methionine synthase	513120	MT1HL1	metallothionein 1H-like protein 1	-304298	MTR	methionine synthase	404419	RYR2	ryanodine receptor 2	-525588	RYR2
chr1:237554001-237554200	chr1_237554200	41.01	2	2	7.81	2	2	52.78	2	2	10	2	2	57.58	1	1	No	RYR2	ryanodine receptor 2	348399	MT1HL1	metallothionein 1H-like protein 1	-386382	RP11-193H5.1	(no description)	-471374	MT1HL1	metallothionein 1H-like protein 1	-386698	RYR2	ryanodine receptor 2	-443188	MTR	methionine synthase	486819	RYR2
chr1:237601-237800	chr1_237800	25.97	2	2	0	2	2	33	2	2	0	2	2	40.48	0	0	Yes	LOC100133331	(no description)	-86191	RP4-669L17.10	(no description)	-86191	LOC729737	(no description)	-97134	LOC100133331	(no description)	-90881	RP4-669L17.10	(no description)	-90881	LOC729737	(no description)	-102928
chr1:237692801-237693000	chr1_237693000	42.49	2	2	48.21	2	2	96.67	2	2	45.83	2	2	92.06	0	0	No	RP11-193H5.1	(no description)	-332574	ZP4	zona pellucida sperm-binding protein 4 preproprotein	361322	RYR2	ryanodine receptor 2	487199	RYR2	ryanodine receptor 2	-304388	ZP4	zona pellucida sperm-binding protein 4 preproprotein	348263	RP11-193H5.1	(no description)	-398719	RYR2
chr1:237693201-237693400	chr1_237693400	27.34	5	5	55.38	5	5	91.4	5	5	46.33	5	5	91.95	0	0	No	RP11-193H5.1	(no description)	-332174	ZP4	zona pellucida sperm-binding protein 4 preproprotein	360922	RYR2	ryanodine receptor 2	487599	RYR2	ryanodine receptor 2	-303988	ZP4	zona pellucida sperm-binding protein 4 preproprotein	347863	RP11-193H5.1	(no description)	-398319	RYR2
chr1:237741201-237741400	chr1_237741400	24.35	2	2	73.94	2	2	43.75	2	2	71.7	2	2	45	1	1	No	RP11-193H5.1	(no description)	-284174	ZP4	zona pellucida sperm-binding protein 4 preproprotein	312922	RYR2	ryanodine receptor 2	535599	RYR2	ryanodine receptor 2	-255988	ZP4	zona pellucida sperm-binding protein 4 preproprotein	299863	RP11-193H5.1	(no description)	-350319	RYR2
chr1:237965601-237965800	chr1_237965800	20.38	3	3	65.96	3	3	90.07	3	3	67.24	3	3	89.04	1	1	No	RP11-193H5.1	(no description)	-59774	ZP4	zona pellucida sperm-binding protein 4 preproprotein	88522	LINC01139	(no description)	683617	RYR2	ryanodine receptor 2	-31588	ZP4	zona pellucida sperm-binding protein 4 preproprotein	75463	RP11-193H5.1	(no description)	-125919	RYR2
chr1:237990401-237990600	chr1_237990600	36.11	2	2	36.36	2	2	84.15	2	2	25.32	2	2	89.06	0	0	No	RP11-193H5.1	(no description)	-34974	ZP4	zona pellucida sperm-binding protein 4 preproprotein	63722	LINC01139	(no description)	658817	RYR2	ryanodine receptor 2	-6788	ZP4	zona pellucida sperm-binding protein 4 preproprotein	50663	RP11-193H5.1	(no description)	-101119	RYR2
chr1:238298401-238298600	chr1_238298600	41.26	2	2	92.11	2	2	43.75	2	2	92.86	2	2	47.92	0.2	0.2	No	ZP4	zona pellucida sperm-binding protein 4 preproprotein	-244278	RP11-193H5.1	(no description)	273026	LINC01139	(no description)	350817	RP11-193H5.1	(no description)	206881	ZP4	zona pellucida sperm-binding protein 4 preproprotein	-257337	RYR2	ryanodine receptor 2	301212
chr1:238302801-238303000	chr1_238303000	21.24	2	2	84.72	2	2	47.37	2	2	100	2	2	42.31	0	0	No	ZP4	zona pellucida sperm-binding protein 4 preproprotein	-248678	RP11-193H5.1	(no description)	277426	LINC01139	(no description)	346417	RP11-193H5.1	(no description)	211281	ZP4	zona pellucida sperm-binding protein 4 preproprotein	-261737	RYR2	ryanodine receptor 2	305612
chr1:238727201-238727400	chr1_238727400	25.2	2	2	40.38	2	2	75.92	2	2	25.86	2	2	61.71	1	1	No	LINC01139	(no description)	-77983	ZP4	zona pellucida sperm-binding protein 4 preproprotein	-673078	RP11-193H5.1	(no description)	701826	LINC01139	(no description)	-83617	RP11-193H5.1	(no description)	635681	ZP4	zona pellucida sperm-binding protein 4 preproprotein	-686137
chr1:238831201-238831400	chr1_238831400	23.28	2	2	58.52	2	2	87.14	2	2	61.39	2	2	87.29	0	1	No	LINC01139	(no description)	-181983	ZP4	zona pellucida sperm-binding protein 4 preproprotein	-777078	RP11-193H5.1	(no description)	805826	LINC01139	(no description)	-187617	RP11-193H5.1	(no description)	739681	ZP4	zona pellucida sperm-binding protein 4 preproprotein	-790137
chr1:238856001-238856200	chr1_238856200	27.52	2	2	59.02	2	2	89.71	2	2	61.56	2	2	91.12	1	1	No	LINC01139	(no description)	-206783	ZP4	zona pellucida sperm-binding protein 4 preproprotein	-801878	RP11-193H5.1	(no description)	830626	LINC01139	(no description)	-212417	RP11-193H5.1	(no description)	764481	ZP4	zona pellucida sperm-binding protein 4 preproprotein	-814937
chr1:238921801-238922000	chr1_238922000	24.89	3	3	96.3	3	3	65.43	3	3	92.92	3	3	65	0	0	No	LINC01139	(no description)	-272583	ZP4	zona pellucida sperm-binding protein 4 preproprotein	-867678	CHRM3	muscarinic acetylcholine receptor M3	-870472	LINC01139	(no description)	-278217	RP11-193H5.1	(no description)	830281	ZP4	zona pellucida sperm-binding protein 4 preproprotein	-880737
chr1:239061201-239061400	chr1_239061400	23.88	2	2	90	2	2	61.9	2	2	91.54	2	2	65.07	0	0	No	LINC01139	(no description)	-411983	CHRM3	muscarinic acetylcholine receptor M3	-731072	CHRM3-AS2	(no description)	821119	LINC01139	(no description)	-417617	CHRM3-AS2	(no description)	809125	RP11-193H5.1	(no description)	969681
chr1:239176401-239176600	chr1_239176600	20.15	4	4	89.69	4	4	68.53	4	4	90.91	4	4	68.99	0	0	No	LINC01139	(no description)	-527183	CHRM3	muscarinic acetylcholine receptor M3	-615872	CHRM3-AS2	(no description)	705919	LINC01139	(no description)	-532817	CHRM3-AS2	(no description)	693925	CHRM3-AS1	(no description)	884818
chr1:239202201-239202400	chr1_239202400	21.02	6	5	69.88	6	6	42.82	6	5	65.67	6	4	35.31	0.7	1	No	LINC01139	(no description)	-552983	CHRM3	muscarinic acetylcholine receptor M3	-590072	CHRM3-AS2	(no description)	680119	LINC01139	(no description)	-558617	CHRM3-AS2	(no description)	668125	CHRM3-AS1	(no description)	859018
chr1:239267801-239268000	chr1_239268000	20.6	3	3	53.97	3	3	80.49	3	3	59.87	3	3	88.28	0	0	No	CHRM3	muscarinic acetylcholine receptor M3	-524472	CHRM3-AS2	(no description)	614519	LINC01139	(no description)	-618583	CHRM3-AS2	(no description)	602525	LINC01139	(no description)	-624217	CHRM3-AS1	(no description)	793418
chr1:239334801-239335000	chr1_239335000	20.75	5	5	70.66	5	5	96.07	5	5	69.09	5	5	92.66	0	1	No	CHRM3	muscarinic acetylcholine receptor M3	-457472	CHRM3-AS2	(no description)	547519	LINC01139	(no description)	-685583	CHRM3-AS2	(no description)	535525	LINC01139	(no description)	-691217	CHRM3-AS1	(no description)	726418
chr1:239581401-239581600	chr1_239581600	45.77	2	2	98.11	2	2	45	2	2	89.02	2	2	36.67	0	0	No	CHRM3	muscarinic acetylcholine receptor M3	-210872	CHRM3-AS2	(no description)	300919	CHRM3-AS1	(no description)	481672	CHRM3-AS2	(no description)	288925	CHRM3-AS1	(no description)	479818	CHRM3	muscarinic acetylcholine receptor M3	-491217
chr1:239585801-239586000	chr1_239586000	20.17	4	4	74.22	4	4	98.75	4	4	68.81	4	3	95.82	0	0	No	CHRM3	muscarinic acetylcholine receptor M3	-206472	CHRM3-AS2	(no description)	296519	CHRM3-AS1	(no description)	477272	CHRM3-AS2	(no description)	284525	CHRM3-AS1	(no description)	475418	CHRM3	muscarinic acetylcholine receptor M3	-486817
chr1:239606801-239607000	chr1_239607000	33.02	2	2	45.12	2	2	85.58	2	2	48.72	2	2	94.45	1	1	No	CHRM3	muscarinic acetylcholine receptor M3	-185472	CHRM3-AS2	(no description)	275519	CHRM3-AS1	(no description)	456272	CHRM3-AS2	(no description)	263525	CHRM3-AS1	(no description)	454418	CHRM3	muscarinic acetylcholine receptor M3	-465817
chr1:23991801-23992000	chr1_23992000	26.15	2	2	23.7	2	2	61.36	2	2	36.88	2	2	72.73	0	0	No	RPL11	60S ribosomal protein L11 isoform 2	-26368	MDS2	(no description)	38077	TCEB3	transcription elongation factor B polypeptide 3	-77955	MDS2	(no description)	24844	RPL11	60S ribosomal protein L11 isoform 2	-31015	RP5-886K2.3	(no description)	94971
chr1:239939801-239940000	chr1_239940000	26.78	2	2	81.55	2	2	50	2	2	80.95	2	2	44.74	0	0	No	CHRM3-AS2	(no description)	-57481	CHRM3-AS1	(no description)	123272	CHRM3	muscarinic acetylcholine receptor M3	147528	CHRM3-AS2	(no description)	-69475	CHRM3-AS1	(no description)	121418	CHRM3	muscarinic acetylcholine receptor M3	-132817	CHRM3
chr1:239971601-239971800	chr1_239971800	67.04	2	2	76.26	2	2	0	2	2	71.47	2	2	0	0	0	No	CHRM3-AS2	(no description)	-89281	CHRM3-AS1	(no description)	91472	CHRM3	muscarinic acetylcholine receptor M3	179328	CHRM3-AS1	(no description)	89618	CHRM3	muscarinic acetylcholine receptor M3	-101017	CHRM3-AS2	(no description)	-101275	CHRM3
chr1:240550401-240550600	chr1_240550600	29.63	2	2	50	2	2	84.02	2	2	56.19	2	2	90.22	1	1	No	GREM2	gremlin-2 precursor	224962	FMN2	formin-2	295316	RPS7P5	(no description)	379677	FMN2	formin-2	-87989	GREM2	gremlin-2 precursor	102372	RPS7P5	(no description)	373940	FMN2
chr1:240698001-240698200	chr1_240698200	42.48	2	2	43.55	2	2	88.67	2	2	46.21	2	2	92.16	0	1	No	GREM2	gremlin-2 precursor	77362	FMN2	formin-2	442916	RPS7P5	(no description)	527277	GREM2	gremlin-2 precursor	-45228	FMN2	formin-2	59611	RGS7	regulator of G-protein signaling 7 isoform 4	240713	GREM2
chr1:240698201-240698400	chr1_240698400	32.75	2	2	44.53	2	2	81.9	2	2	47.86	2	2	83.35	1	1	No	GREM2	gremlin-2 precursor	77162	FMN2	formin-2	443116	RPS7P5	(no description)	527477	GREM2	gremlin-2 precursor	-45428	FMN2	formin-2	59811	RGS7	regulator of G-protein signaling 7 isoform 4	240513	GREM2
chr1:240698801-240699000	chr1_240699000	32.37	2	2	40.22	2	2	85.82	2	2	40.91	2	2	79.42	0	0	No	GREM2	gremlin-2 precursor	76562	FMN2	formin-2	443716	RPS7P5	(no description)	528077	GREM2	gremlin-2 precursor	-46028	FMN2	formin-2	60411	RGS7	regulator of G-protein signaling 7 isoform 4	239913	GREM2
chr1:240937401-240937600	chr1_240937600	23.46	2	2	64.67	2	2	92.6	2	2	60.32	2	2	94.32	0	0	No	GREM2	gremlin-2 precursor	-162038	MIR3123	(no description)	-358071	RGS7	regulator of G-protein signaling 7 isoform 4	583030	RGS7	regulator of G-protein signaling 7 isoform 4	1313	GREM2	gremlin-2 precursor	-284628	FMN2	formin-2	299011
chr1:241004601-241004800	chr1_241004800	30.27	3	3	68.95	3	3	30.77	3	3	65.42	3	3	31.67	0	0	No	GREM2	gremlin-2 precursor	-229238	MIR3123	(no description)	-290871	RGS7	regulator of G-protein signaling 7 isoform 4	515830	RGS7	regulator of G-protein signaling 7 isoform 1	-65887	MIR3123	(no description)	-290946	GREM2	gremlin-2 precursor	-351828	RGS7
chr1:241065001-241065200	chr1_241065200	30.18	2	2	90	2	2	35.48	2	2	75.85	2	2	32.93	0	0	No	MIR3123	(no description)	-230471	GREM2	gremlin-2 precursor	-289638	RGS7	regulator of G-protein signaling 7 isoform 4	455430	RGS7	regulator of G-protein signaling 7 isoform 1	-126287	MIR3123	(no description)	-230546	GREM2	gremlin-2 precursor	-412228	RGS7
chr1:241110001-241110200	chr1_241110200	22.13	2	2	74.68	2	2	50	2	2	72.22	2	2	46.67	1	1	No	MIR3123	(no description)	-185471	GREM2	gremlin-2 precursor	-334638	RGS7	regulator of G-protein signaling 7 isoform 4	410430	RGS7	regulator of G-protein signaling 7 isoform 1	-171287	MIR3123	(no description)	-185546	GREM2	gremlin-2 precursor	-457228	RGS7
chr1:241150601-241150800	chr1_241150800	61.76	2	2	29.63	2	2	96.43	2	2	31.25	2	2	94.84	0	0	No	MIR3123	(no description)	-144871	RGS7	regulator of G-protein signaling 7 isoform 4	369830	GREM2	gremlin-2 precursor	-375238	MIR3123	(no description)	-144946	RGS7	regulator of G-protein signaling 7 isoform 1	-211887	GREM2	gremlin-2 precursor	-497828	RGS7
chr1:241152001-241152200	chr1_241152200	31.16	2	2	94.83	2	2	43.1	2	2	83.92	2	2	42.59	0	0	No	MIR3123	(no description)	-143471	RGS7	regulator of G-protein signaling 7 isoform 4	368430	GREM2	gremlin-2 precursor	-376638	MIR3123	(no description)	-143546	RGS7	regulator of G-protein signaling 7 isoform 1	-213287	GREM2	gremlin-2 precursor	-499228	RGS7
chr1:241422401-241422600	chr1_241422600	44.28	2	2	94.59	2	2	46.15	2	2	94.21	2	2	48.08	1	1	No	RGS7	regulator of G-protein signaling 7 isoform 4	98030	MIR3123	(no description)	126929	FH	fumarate hydratase, mitochondrial	260585	MIR3123	(no description)	126854	FH	fumarate hydratase, mitochondrial	238356	OPN3	opsin-3	333951	RGS7
chr1:241473601-241473800	chr1_241473800	26.06	4	4	86.54	4	4	55.76	4	4	87.16	4	3	50.85	0	0	No	RGS7	regulator of G-protein signaling 7 isoform 4	46830	MIR3123	(no description)	178129	FH	fumarate hydratase, mitochondrial	209385	MIR3123	(no description)	178054	FH	fumarate hydratase, mitochondrial	187156	OPN3	opsin-3	282751	RGS7
chr1:241574801-241575000	chr1_241575000	25.09	3	3	87.42	3	3	53.89	3	3	88.03	3	3	58.64	0	0	No	RGS7	regulator of G-protein signaling 7 isoform 1	-54370	FH	fumarate hydratase, mitochondrial	108185	KMO	kynurenine 3-monooxygenase	-120533	FH	fumarate hydratase, mitochondrial	85956	OPN3	opsin-3	181551	KMO	kynurenine 3-monooxygenase	-184049
chr1:241783201-241783400	chr1_241783400	30.16	2	2	44.26	2	2	85.77	2	2	47.62	2	2	98.68	1	1	No	CHML	rab proteins geranylgeranyltransferase component A 2	15932	OPN3	opsin-3	20401	WDR64	WD repeat-containing protein 64	-32279	CHML	rab proteins geranylgeranyltransferase component A 2	8866	KMO	kynurenine 3-monooxygenase	24351	OPN3	opsin-3	-26849	OPN3
chr1:241832201-241832400	chr1_241832400	28.5	3	3	94.96	3	3	65.49	3	3	96.3	3	3	66.67	0	0	No	WDR64	WD repeat-containing protein 64	16721	OPN3	opsin-3	-28599	CHML	rab proteins geranylgeranyltransferase component A 2	-33068	CHML	rab proteins geranylgeranyltransferase component A 2	-40134	KMO	kynurenine 3-monooxygenase	73351	OPN3	opsin-3	-75849	WDR64
chr1:242057601-242057800	chr1_242057800	20.22	3	3	59.77	3	3	84.6	3	3	61.62	3	3	83.75	1	1	No	EXO1	exonuclease 1 isoform a	45668	MAP1LC3C	microtubule-associated proteins 1A/1B light chain 3C	104685	WDR64	WD repeat-containing protein 64	242121	EXO1	exonuclease 1 isoform a	4459	WDR64	WD repeat-containing protein 64	92266	MAP1LC3C	microtubule-associated proteins 1A/1B light chain 3C	101091
chr1:24216001-24216200	chr1_24216200	51.82	2	2	0	2	2	54.67	2	2	0	2	2	53.18	0.5	0	No	FUCA1	tissue alpha-L-fucosidase precursor	-21241	CNR2	cannabinoid receptor 2	23717	MIR378F	(no description)	-39459	CNR2	cannabinoid receptor 2	-15641	MIR378F	(no description)	-39537	FUCA1	tissue alpha-L-fucosidase precursor	-44529	CNR2
chr1:24220601-24220800	chr1_24220800	22.91	4	3	58.17	4	4	84.06	4	4	61.17	4	4	87.99	0.2	0.2	No	CNR2	cannabinoid receptor 2	19117	FUCA1	tissue alpha-L-fucosidase precursor	-25841	MIR378F	(no description)	-34859	CNR2	cannabinoid receptor 2	-20241	MIR378F	(no description)	-34937	FUCA1	tissue alpha-L-fucosidase precursor	-49129	CNR2
chr1:242463601-242463800	chr1_242463800	24	3	3	96.68	3	3	64.53	3	3	91.59	3	3	63.16	0.7	1	Yes	PLD5	inactive phospholipase D5 isoform 3	149084	MAP1LC3C	microtubule-associated proteins 1A/1B light chain 3C	-301315	EXO1	exonuclease 1 isoform a	451668	PLD5	inactive phospholipase D5 isoform 1	-212012	MAP1LC3C	microtubule-associated proteins 1A/1B light chain 3C	-304909	EXO1	exonuclease 1 isoform a	410459	PLD5
chr1:242482001-242482200	chr1_242482200	22.82	3	3	64.69	3	3	91.5	3	3	59.93	3	3	89.6	0	0	Yes	PLD5	inactive phospholipase D5 isoform 3	130684	MAP1LC3C	microtubule-associated proteins 1A/1B light chain 3C	-319715	EXO1	exonuclease 1 isoform a	470068	PLD5	inactive phospholipase D5 isoform 1	-230412	MAP1LC3C	microtubule-associated proteins 1A/1B light chain 3C	-323309	EXO1	exonuclease 1 isoform a	428859	PLD5
chr1:242498001-242498200	chr1_242498200	54.27	2	2	68.18	2	2	7.14	2	2	68.76	2	2	0	0	0	Yes	PLD5	inactive phospholipase D5 isoform 3	114684	MAP1LC3C	microtubule-associated proteins 1A/1B light chain 3C	-335715	EXO1	exonuclease 1 isoform a	486068	PLD5	inactive phospholipase D5 isoform 1	-246412	MAP1LC3C	microtubule-associated proteins 1A/1B light chain 3C	-339309	EXO1	exonuclease 1 isoform a	444859	PLD5
chr1:242506601-242506800	chr1_242506800	29.63	2	2	84.19	2	2	31.33	2	2	89.77	2	2	46.85	0	0	Yes	PLD5	inactive phospholipase D5 isoform 3	106084	MAP1LC3C	microtubule-associated proteins 1A/1B light chain 3C	-344315	EXO1	exonuclease 1 isoform a	494668	PLD5	inactive phospholipase D5 isoform 1	-255012	MAP1LC3C	microtubule-associated proteins 1A/1B light chain 3C	-347909	EXO1	exonuclease 1 isoform a	453459	PLD5
chr1:242704201-242704400	chr1_242704400	21.35	2	2	36.59	2	2	66.55	2	2	44.32	2	2	71.7	1	1	No	PLD5	inactive phospholipase D5 isoform 1	-16302	MAP1LC3C	microtubule-associated proteins 1A/1B light chain 3C	-541915	RP11-261C10.3	(no description)	560746	PLD5	inactive phospholipase D5 isoform 1	-452612	RP11-261C10.3	(no description)	515315	MAP1LC3C	microtubule-associated proteins 1A/1B light chain 3C	-545509
chr1:242841001-242841200	chr1_242841200	20.15	4	4	67.1	4	4	91.03	4	4	63.71	4	4	93.58	0	0	No	PLD5	inactive phospholipase D5 isoform 1	-153102	RP11-261C10.3	(no description)	423946	CEP170	centrosomal protein of 170 kDa isoform alpha	577608	RP11-261C10.3	(no description)	378515	CEP170	centrosomal protein of 170 kDa isoform alpha	446629	PLD5	inactive phospholipase D5 isoform 1	-589412
chr1:242937401-242937600	chr1_242937600	37	2	2	95.51	2	2	36.67	2	2	91.67	2	2	45.45	1	1	Yes	PLD5	inactive phospholipase D5 isoform 1	-249502	RP11-261C10.3	(no description)	327546	CEP170	centrosomal protein of 170 kDa isoform alpha	481208	RP11-261C10.3	(no description)	282115	CEP170	centrosomal protein of 170 kDa isoform alpha	350229	MIR4677	(no description)	-572057
chr1:243458401-243458600	chr1_243458600	32.68	3	3	93.02	3	3	58.33	3	3	95.43	3	3	59.36	0	0	No	SDCCAG8	serologically defined colon cancer antigen 8	39194	CEP170	centrosomal protein of 170 kDa isoform gamma	-39792	MIR4677	(no description)	-50977	MIR4677	(no description)	-51057	CEP170	centrosomal protein of 170 kDa isoform gamma	-170771	AKT3	RAC-gamma serine/threonine-protein kinase isoform 2	193034	SDCCAG8
chr1:243498401-243498600	chr1_243498600	28.9	3	3	63.32	3	3	92.36	3	3	63.14	3	3	92.3	0	0	No	MIR4677	(no description)	-10977	SDCCAG8	serologically defined colon cancer antigen 8	79194	CEP170	centrosomal protein of 170 kDa isoform gamma	-79792	MIR4677	(no description)	-11057	AKT3	RAC-gamma serine/threonine-protein kinase isoform 2	153034	SDCCAG8	serologically defined colon cancer antigen 8	-164893	SDCCAG8
chr1:243544801-243545000	chr1_243545000	26.28	2	2	69.87	2	2	100	2	2	71.88	2	2	100	0	0	No	MIR4677	(no description)	35423	SDCCAG8	serologically defined colon cancer antigen 8	125594	CEP170	centrosomal protein of 170 kDa isoform gamma	-126192	MIR4677	(no description)	35343	AKT3	RAC-gamma serine/threonine-protein kinase isoform 2	106634	SDCCAG8	serologically defined colon cancer antigen 8	-118493	SDCCAG8
chr1:243567601-243567800	chr1_243567800	28.12	2	2	65.37	2	2	99.21	2	2	58.24	2	2	95.21	0	0	No	MIR4677	(no description)	58223	SDCCAG8	serologically defined colon cancer antigen 8	148394	CEP170	centrosomal protein of 170 kDa isoform gamma	-148992	MIR4677	(no description)	58143	AKT3	RAC-gamma serine/threonine-protein kinase isoform 2	83834	SDCCAG8	serologically defined colon cancer antigen 8	-95693	SDCCAG8
chr1:243803801-243804000	chr1_243804000	48.65	2	2	48.53	2	2	100	2	2	50	2	2	100	0	0	No	AKT3	RAC-gamma serine/threonine-protein kinase isoform 2	202684	RP11-278H7.1	(no description)	-276803	MIR4677	(no description)	294423	SDCCAG8	serologically defined colon cancer antigen 8	140507	AKT3	RAC-gamma serine/threonine-protein kinase isoform 1	-140880	MIR4677	(no description)	294343	AKT3
chr1:243842201-243842400	chr1_243842400	31.8	3	3	63.07	3	3	96.1	3	3	63.93	3	3	96.45	0	0	No	AKT3	RAC-gamma serine/threonine-protein kinase isoform 2	164284	RP11-278H7.1	(no description)	-238403	MIR4677	(no description)	332823	SDCCAG8	serologically defined colon cancer antigen 8	178907	AKT3	RAC-gamma serine/threonine-protein kinase isoform 1	-179280	MIR4677	(no description)	332743	AKT3
chr1:244024001-244024200	chr1_244024200	37.8	2	2	48.81	2	2	87.57	2	2	48.96	2	2	88.65	0	0	No	AKT3	RAC-gamma serine/threonine-protein kinase isoform 2	-17214	RP11-278H7.1	(no description)	-56603	ZBTB18	zinc finger and BTB domain-containing protein 18 isoform 2	-188140	RP11-278H7.1	(no description)	-186519	ZBTB18	zinc finger and BTB domain-containing protein 18 isoform 1	-196678	SDCCAG8	serologically defined colon cancer antigen 8	360707
chr1:244060601-244060800	chr1_244060800	36.85	2	2	82.36	2	2	37.5	2	2	91.8	2	2	40.91	0	0	No	RP11-278H7.1	(no description)	-20003	AKT3	RAC-gamma serine/threonine-protein kinase isoform 2	-53814	ZBTB18	zinc finger and BTB domain-containing protein 18 isoform 2	-151540	RP11-278H7.1	(no description)	-149919	ZBTB18	zinc finger and BTB domain-containing protein 18 isoform 1	-160078	SDCCAG8	serologically defined colon cancer antigen 8	397307
chr1:244134201-244134400	chr1_244134400	32.61	3	3	54.02	3	3	88.29	3	3	53.91	3	3	90.06	0	0	No	RP11-278H7.1	(no description)	53597	ZBTB18	zinc finger and BTB domain-containing protein 18 isoform 2	-77940	AKT3	RAC-gamma serine/threonine-protein kinase isoform 2	-127414	RP11-278H7.1	(no description)	-76319	ZBTB18	zinc finger and BTB domain-containing protein 18 isoform 1	-86478	C1orf100	uncharacterized protein C1orf100 isoform 3	-418088	RP11-278H7.1
chr1:244256801-244257000	chr1_244257000	30.86	2	2	78.25	2	2	31.82	2	2	83.93	2	2	43.48	0	0	No	ZBTB18	zinc finger and BTB domain-containing protein 18 isoform 2	40394	RP11-278H7.1	(no description)	176197	AKT3	RAC-gamma serine/threonine-protein kinase isoform 2	-250014	ZBTB18	zinc finger and BTB domain-containing protein 18 isoform 2	36120	RP11-278H7.1	(no description)	46281	C1orf100	uncharacterized protein C1orf100 isoform 3	-295488
chr1:244328601-244328800	chr1_244328800	32.99	2	2	96.43	2	2	47.12	2	2	85.86	2	2	43.75	1	1	No	ZBTB18	zinc finger and BTB domain-containing protein 18 isoform 2	112194	C1orf100	uncharacterized protein C1orf100 isoform 3	-187236	RP11-278H7.1	(no description)	247997	ZBTB18	zinc finger and BTB domain-containing protein 18 isoform 2	107920	RP11-278H7.1	(no description)	118081	C1orf100	uncharacterized protein C1orf100 isoform 3	-223688
chr1:24436601-24436800	chr1_24436800	23.45	2	2	46.94	2	2	74.64	2	2	46.3	2	2	79.03	1	0	No	MYOM3	myomesin-3	1965	IL22RA1	interleukin-22 receptor subunit alpha-1 precursor	33075	IFNLR1	interferon lambda receptor 1 isoform 1 precursor	77065	IL22RA1	interleukin-22 receptor subunit alpha-1 precursor	9560	IFNLR1	interferon lambda receptor 1 isoform 1 precursor	43946	MYOM3	myomesin-3	-54170	MYOM3
chr1:244649001-244649200	chr1_244649200	20.6	2	2	47.3	2	2	69.37	2	2	46.77	2	2	70.83	1	1	No	C1orf101	uncharacterized protein C1orf101 isoform 3	24428	ADSS	adenylosuccinate synthetase isozyme 2	-33664	C1orf100	uncharacterized protein C1orf100 isoform 1	133164	ADSS	adenylosuccinate synthetase isozyme 2	-77307	C1orf100	uncharacterized protein C1orf100 isoform 1	96712	C1orf101	uncharacterized protein C1orf101 isoform 1 precursor	-154562	C1orf101
chr1:244727001-244727200	chr1_244727200	23.35	2	2	98.72	2	2	73.86	2	2	100	2	2	75.45	0	0	No	DESI2	desumoylating isopeptidase 2	-89251	C1orf101	uncharacterized protein C1orf101 isoform 3	102428	ADSS	adenylosuccinate synthetase isozyme 2	-111664	C1orf101	uncharacterized protein C1orf101 isoform 1 precursor	-76562	DESI2	desumoylating isopeptidase 2	-145234	ADSS	adenylosuccinate synthetase isozyme 2	-155307	C1orf101
chr1:244786801-244787000	chr1_244787000	21.29	3	3	82.74	3	3	37.43	3	3	80.3	3	3	48.15	0.5	0	No	DESI2	desumoylating isopeptidase 2	-29451	C1orf101	uncharacterized protein C1orf101 isoform 3	162228	ADSS	adenylosuccinate synthetase isozyme 2	-171464	C1orf101	uncharacterized protein C1orf101 isoform 1 precursor	-16762	DESI2	desumoylating isopeptidase 2	-85434	ADSS	adenylosuccinate synthetase isozyme 2	-215107	C1orf101
chr1:245196801-245197000	chr1_245197000	26.56	2	2	89.53	2	2	60.67	2	2	86.84	2	2	57.54	0	0	No	EFCAB2	(no description)	63270	KIF26B	kinesin-like protein KIF26B	-121386	HNRNPU	heterogeneous nuclear ribonucleoprotein U isoform b	-169073	EFCAB2	(no description)	-54248	HNRNPU	heterogeneous nuclear ribonucleoprotein U isoform b	-183299	COX20	cytochrome c oxidase protein 20 homolog	188541	EFCAB2
chr1:245235201-245235400	chr1_245235400	23.89	2	2	46.97	2	2	72.22	2	2	48.39	2	2	73.35	0.5	1	No	KIF26B	kinesin-like protein KIF26B	-82986	EFCAB2	(no description)	101670	HNRNPU	heterogeneous nuclear ribonucleoprotein U isoform b	-207473	EFCAB2	(no description)	-15848	HNRNPU	heterogeneous nuclear ribonucleoprotein U isoform b	-221699	COX20	cytochrome c oxidase protein 20 homolog	226941	EFCAB2
chr1:245918201-245918400	chr1_245918400	23.87	2	2	82.07	2	2	48.21	2	2	90.74	2	2	41.67	0	0	No	KIF26B	kinesin-like protein KIF26B	600014	SMYD3	histone-lysine N-methyltransferase SMYD3 isoform 2	662414	RP11-690C23.2	(no description)	769289	SMYD3	histone-lysine N-methyltransferase SMYD3 isoform 1	-5659	KIF26B	kinesin-like protein KIF26B	51872	EFCAB2	(no description)	629770	SMYD3
chr1:245960201-245960400	chr1_245960400	36.35	2	2	93.28	2	2	39.47	2	2	87.84	2	2	45	0.5	0.5	No	SMYD3	histone-lysine N-methyltransferase SMYD3 isoform 2	620414	KIF26B	kinesin-like protein KIF26B	642014	RP11-690C23.2	(no description)	727289	SMYD3	histone-lysine N-methyltransferase SMYD3 isoform 1	-47659	KIF26B	kinesin-like protein KIF26B	93872	EFCAB2	(no description)	671770	SMYD3
chr1:246047401-246047600	chr1_246047600	24.16	2	2	69.08	2	2	96	2	2	70.17	2	2	99.24	1	1	No	SMYD3	histone-lysine N-methyltransferase SMYD3 isoform 2	533214	RP11-690C23.2	(no description)	640089	TFB2M	dimethyladenosine transferase 2, mitochondrial	682065	SMYD3	histone-lysine N-methyltransferase SMYD3 isoform 1	-134859	KIF26B	kinesin-like protein KIF26B	181072	RP11-690C23.2	(no description)	631840	SMYD3
chr1:246120601-246120800	chr1_246120800	22.89	2	2	58.47	2	2	86.63	2	2	65.92	2	2	94.08	0	0	No	SMYD3	histone-lysine N-methyltransferase SMYD3 isoform 2	460014	RP11-690C23.2	(no description)	566889	TFB2M	dimethyladenosine transferase 2, mitochondrial	608865	SMYD3	histone-lysine N-methyltransferase SMYD3 isoform 1	-208059	KIF26B	kinesin-like protein KIF26B	254272	RP11-690C23.2	(no description)	558640	SMYD3
chr1:247215801-247216000	chr1_247216000	26.98	2	2	93.14	2	2	62.96	2	2	97.26	2	2	65.75	1	1	No	ZNF670	zinc finger protein 670 isoform 2	26215	ZNF670-ZNF695	(no description)	26215	ZNF695	zinc finger protein 695 isoform 2	-44505	ZNF670	zinc finger protein 670 isoform 1	-17961	ZNF669	zinc finger protein 669 isoform 1	47363	C1orf229	putative uncharacterized protein C1orf229	57561	ZNF670-ZNF695,ZNF670
chr1:247346401-247346600	chr1_247346600	23.25	3	3	92.03	3	3	61.64	3	3	96.59	3	3	68.23	0	0	No	ZNF124	zinc finger protein 124 isoform 1	-11182	MIR3916	(no description)	18862	C1orf229	putative uncharacterized protein C1orf229	-70781	MIR3916	(no description)	18768	ZNF124	zinc finger protein 124 isoform 1	-27298	C1orf229	putative uncharacterized protein C1orf229	-73039
chr1:247466401-247466600	chr1_247466600	20.68	2	2	69.18	2	2	93.75	2	2	70.23	2	2	92.39	0	1	No	ZNF496	zinc finger protein 496	28545	VN1R5	vomeronasal type-1 receptor 5	47127	MIR3916	(no description)	-101138	ZNF496	zinc finger protein 496	-2879	VN1R5	vomeronasal type-1 receptor 5	46053	MIR3916	(no description)	-101232	ZNF496
chr1:247603201-247603400	chr1_247603400	36.23	2	2	47.83	2	2	97.06	2	2	33.33	2	2	94.33	0	0	No	OR2B11	olfactory receptor 2B11	11984	NLRP3	NACHT, LRR and PYD domains-containing protein 3 isoform d	21950	OR2W5	putative olfactory receptor 2W5	-51069	NLRP3	NACHT, LRR and PYD domains-containing protein 3 isoform b	-9106	OR2B11	olfactory receptor 2B11	11030	OR2W5	putative olfactory receptor 2W5	-52411	NLRP3
chr1:247622801-247623000	chr1_247623000	27.97	3	3	91.63	3	3	58.71	3	3	97.5	3	3	65	0.5	0.5	No	OR2B11	olfactory receptor 2B11	-7616	OR2W5	putative olfactory receptor 2W5	-31469	NLRP3	NACHT, LRR and PYD domains-containing protein 3 isoform d	41550	OR2B11	olfactory receptor 2B11	-8570	NLRP3	NACHT, LRR and PYD domains-containing protein 3 isoform a	10494	OR2W5	putative olfactory receptor 2W5	-32811
chr1:247698601-247698800	chr1_247698800	39.11	2	2	31.98	2	2	79.3	2	2	29.69	2	2	73.58	0	0	No	OR2C3	olfactory receptor 2C3	-1559	GCSAML-AS1	(no description)	-4594	GCSAML	germinal center-associated signaling and motility-like protein isoform a	-13646	OR2C3	olfactory receptor 2C3	-5267	GCSAML-AS1	(no description)	-10720	GCSAML	germinal center-associated signaling and motility-like protein isoform c	-42292	GCSAML
chr1:247702001-247702200	chr1_247702200	23.39	4	4	60.58	4	4	89.78	4	4	67.88	4	4	97.78	0	0	No	OR2C3	olfactory receptor 2C3	-4959	GCSAML-AS1	(no description)	-7994	GCSAML	germinal center-associated signaling and motility-like protein isoform a	-10246	OR2C3	olfactory receptor 2C3	-8667	GCSAML-AS1	(no description)	-14120	GCSAML	germinal center-associated signaling and motility-like protein isoform c	-38892	GCSAML	GCSAML
chr1:247781001-247781200	chr1_247781200	26.91	2	2	38.24	2	2	70.63	2	2	33.33	2	2	74.29	1	1	No	OR2G3	olfactory receptor 2G3	12213	OR2G2	olfactory receptor 2G2	29439	OR13G1	olfactory receptor 13G1	55243	OR2G3	olfactory receptor 2G3	11283	OR2G2	olfactory receptor 2G2	28485	GCSAML	germinal center-associated signaling and motility-like protein isoform a	40108
chr1:247948601-247948800	chr1_247948800	53.86	2	2	93.94	2	2	26.67	2	2	94.01	2	2	33.67	0.5	0.5	No	OR1C1	olfactory receptor 1C1	-26992	OR14A16	olfactory receptor 14A16	30331	OR11L1	olfactory receptor 11L1	56498	OR1C1	olfactory receptor 1C1	-27937	OR14A16	olfactory receptor 14A16	29401	OR11L1	olfactory receptor 11L1	55529
chr1:247998001-247998200	chr1_247998200	23.91	2	2	85.24	2	2	55.81	2	2	92.85	2	2	62.69	0	0	No	OR11L1	olfactory receptor 11L1	7098	OR14A16	olfactory receptor 14A16	-19069	TRIM58	tripartite motif-containing protein 58	-22400	OR11L1	olfactory receptor 11L1	6129	OR14A16	olfactory receptor 14A16	-19999	TRIM58	tripartite motif-containing protein 58	-45338
chr1:248121601-248121800	chr1_248121800	27.74	2	2	50.51	2	2	7.79	2	2	43.73	2	2	9.26	0	0	No	OR2AK2	olfactory receptor 2AK2	-6933	OR2L8	olfactory receptor 2L8	9541	OR2L13	olfactory receptor 2L13	21208	OR2AK2	olfactory receptor 2AK2	-7941	OR2L8	olfactory receptor 2L8	8602	OR2L1P	(no description)	-32793	OR2L13
chr1:248123401-248123600	chr1_248123600	39.93	5	4	70.03	5	4	27.28	5	4	70.45	5	4	29.02	0.7	0.6	No	OR2AK2	olfactory receptor 2AK2	-5133	OR2L8	olfactory receptor 2L8	11341	OR2L13	olfactory receptor 2L13	23008	OR2AK2	olfactory receptor 2AK2	-6141	OR2L8	olfactory receptor 2L8	10402	OR2L1P	(no description)	-30993	OR2L13
chr1:248138001-248138200	chr1_248138200	35.96	2	2	75.09	2	2	25.58	2	2	94.12	2	2	44.12	0.5	0	No	OR2AK2	olfactory receptor 2AK2	9467	OR2L1P	(no description)	-15468	OR2L8	olfactory receptor 2L8	25941	OR2AK2	olfactory receptor 2AK2	8459	OR2L1P	(no description)	-16393	OR2L8	olfactory receptor 2L8	25002	OR2L13
chr1:24902401-24902600	chr1_24902600	30.73	4	3	61.88	4	4	93.89	4	3	62.6	4	2	95.45	1	1	No	NCMAP	noncompact myelin-associated protein	19934	LOC100506985	(no description)	-19985	RCAN3	calcipressin-3 isoform 6	61697	NCMAP	noncompact myelin-associated protein	-33318	LOC100506985	(no description)	-36737	RCAN3	calcipressin-3 isoform 1	38990	NCMAP
chr1:25017601-25017800	chr1_25017800	73.65	2	2	0	2	2	100	2	2	0	2	2	86.36	0	1	No	SRRM1	serine/arginine repetitive matrix protein 1	48107	CLIC4	chloride intracellular channel protein 4	-54059	NCMAP	noncompact myelin-associated protein	135134	SRRM1	serine/arginine repetitive matrix protein 1	17928	NCMAP	noncompact myelin-associated protein	81882	LOC100506985	(no description)	-151937
chr1:25047401-25047600	chr1_25047600	21.82	2	2	95.65	2	2	71.26	2	2	98	2	2	69.54	1	1	No	CLIC4	chloride intracellular channel protein 4	-24259	SRRM1	serine/arginine repetitive matrix protein 1	77907	NCMAP	noncompact myelin-associated protein	164934	SRRM1	serine/arginine repetitive matrix protein 1	47728	NCMAP	noncompact myelin-associated protein	111682	CLIC4	chloride intracellular channel protein 4	-123315
chr1:25373001-25373200	chr1_25373200	23.61	2	2	39.77	2	2	68.22	2	2	40.91	2	2	73.68	1	0	No	RUNX3	runt-related transcription factor 3 isoform 1	-81599	MIR6731	(no description)	-127193	SYF2	pre-mRNA-splicing factor SYF2 isoform 2	185913	MIR6731	(no description)	-127265	RUNX3	runt-related transcription factor 3 isoform 1	-147099	SYF2	pre-mRNA-splicing factor SYF2 isoform 2	175666
chr1:25382601-25382800	chr1_25382800	22.62	2	2	69.32	2	2	95	2	2	68.33	2	2	98.04	0	0	No	RUNX3	runt-related transcription factor 3 isoform 1	-91199	MIR6731	(no description)	-136793	SYF2	pre-mRNA-splicing factor SYF2 isoform 2	176313	MIR6731	(no description)	-136865	RUNX3	runt-related transcription factor 3 isoform 1	-156699	SYF2	pre-mRNA-splicing factor SYF2 isoform 2	166066
chr1:25397601-25397800	chr1_25397800	24.08	2	2	20.75	2	2	49.72	2	2	25.06	2	2	56.02	0.6	0.6	No	RUNX3	runt-related transcription factor 3 isoform 1	-106199	MIR6731	(no description)	-151793	SYF2	pre-mRNA-splicing factor SYF2 isoform 2	161313	SYF2	pre-mRNA-splicing factor SYF2 isoform 2	151066	MIR6731	(no description)	-151865	C1orf63	UPF0471 protein C1orf63	171039
chr1:25397801-25398000	chr1_25398000	28.83	3	3	29.94	3	3	63.63	3	3	30.36	3	3	61.37	1	0.5	No	RUNX3	runt-related transcription factor 3 isoform 1	-106399	MIR6731	(no description)	-151993	SYF2	pre-mRNA-splicing factor SYF2 isoform 2	161113	SYF2	pre-mRNA-splicing factor SYF2 isoform 2	150866	MIR6731	(no description)	-152065	C1orf63	UPF0471 protein C1orf63	170839
chr1:25499601-25499800	chr1_25499800	32.63	3	3	96.82	3	3	62.34	3	3	98.49	3	3	64.36	0	0	No	SYF2	pre-mRNA-splicing factor SYF2 isoform 2	59313	C1orf63	UPF0471 protein C1orf63	74285	RHD	blood group Rh(D) polypeptide isoform 5	-99276	SYF2	pre-mRNA-splicing factor SYF2 isoform 2	49066	C1orf63	UPF0471 protein C1orf63	69039	RHD	blood group Rh(D) polypeptide isoform 5	-157236
chr1:25787201-25787400	chr1_25787400	23.82	2	2	37.18	2	2	66.67	2	2	45.16	2	2	74.68	1	1	No	TMEM57	macoilin isoform a	29952	RHCE	blood group Rh(CE) polypeptide isoform 2	-39937	LDLRAP1	low density lipoprotein receptor adapter protein 1	-82775	TMEM57	macoilin isoform b	-39398	TMEM50A	transmembrane protein 50A	98448	RHCE	blood group Rh(CE) polypeptide isoform 2	-98561	TMEM57
chr1:26111601-26111800	chr1_26111800	29.69	2	2	46.3	2	2	79.17	2	2	50	2	2	83.48	0	1	No	SEPN1	selenoprotein N isoform 1 precursor	-14966	MTFR1L	mitochondrial fission regulator 1-like isoform b	-34696	LOC646471	(no description)	38397	MAN1C1	mannosyl-oligosaccharide 1,2-alpha-mannosidase IC isoform 1	-998	SEPN1	selenoprotein N isoform 1 precursor	-33013	LOC646471	(no description)	34744	MAN1C1	MAN1C1
chr1:26190801-26191000	chr1_26191000	21.36	2	2	88.98	2	2	63.64	2	2	87.63	2	2	59.03	1	1	No	AUNIP	aurora kinase A and ninein-interacting protein isoform 2	-4951	PAQR7	membrane progestin receptor alpha	6844	LOC646471	(no description)	-40803	PAQR7	membrane progestin receptor alpha	-2926	STMN1	stathmin isoform b	19776	AUNIP	aurora kinase A and ninein-interacting protein isoform 2	-30404	PAQR7
chr1:26841001-26841200	chr1_26841200	25.04	2	2	46	2	2	72.88	2	2	43.75	2	2	70.5	1	1	No	RPS6KA1	ribosomal protein S6 kinase alpha-1 isoform a	-15148	MIR1976	(no description)	-39932	HMGN2	non-histone chromosomal protein HMG-17	42199	HMGN2	non-histone chromosomal protein HMG-17	37967	MIR1976	(no description)	-39984	DHDDS	dehydrodolichyl diphosphate synthase isoform 2	43305
chr1:2826001-2826200	chr1_2826200	24.18	5	5	65.9	5	5	91.23	5	5	64.85	5	5	92.08	0	0	No	ACTRT2	actin-related protein T2	-111945	TTC34	tetratricopeptide repeat protein 34	-119870	LINC00982	(no description)	158189	ACTRT2	actin-related protein T2	-113367	LINC00982	(no description)	150080	MIR4251	(no description)	-218499
chr1:28278001-28278200	chr1_28278200	50.62	2	2	41.67	2	2	95.35	2	2	41.67	2	2	93.75	0	0	No	XKR8	XK-related protein 8	-8403	SMPDL3B	acid sphingomyelinase-like phosphodiesterase 3b isoform 1 precursor	16597	RPA2	replication protein A 32 kDa subunit isoform 2	-36792	SMPDL3B	acid sphingomyelinase-like phosphodiesterase 3b isoform 2 precursor	-4891	XKR8	XK-related protein 8	-16504	EYA3	eyes absent homolog 3 isoform a	18754	SMPDL3B
chr1:2837801-2838000	chr1_2838000	22.09	9	7	54.12	9	9	88.03	9	7	60.24	9	9	88.06	0	0	No	ACTRT2	actin-related protein T2	-100145	TTC34	tetratricopeptide repeat protein 34	-131670	LINC00982	(no description)	146389	ACTRT2	actin-related protein T2	-101567	LINC00982	(no description)	138280	MIR4251	(no description)	-206699
chr1:29283801-29284000	chr1_29284000	29.2	2	2	93.79	2	2	62.55	2	2	95.72	2	2	61.43	0	1	No	EPB41	protein 4.1 isoform 3	42813	OPRD1	delta-type opioid receptor	145247	TMEM200B	transmembrane protein 200B	165113	OPRD1	delta-type opioid receptor	93692	EPB41	protein 4.1 isoform 3	-107833	TMEM200B	transmembrane protein 200B	162036	EPB41
chr1:29406801-29407000	chr1_29407000	23.76	2	2	46.92	2	2	72.48	2	2	48.9	2	2	74.89	0.5	1	No	TMEM200B	transmembrane protein 200B	42113	SRSF4	serine/arginine-rich splicing factor 4	101737	MECR	trans-2-enoyl-CoA reductase, mitochondrial isoform b	150570	EPB41	protein 4.1 isoform 3	15167	TMEM200B	transmembrane protein 200B	39036	EPB41	protein 4.1 isoform 1	-39658	EPB41
chr1:29490601-29490800	chr1_29490800	21.34	2	2	95.11	2	2	70.7	2	2	97.73	2	2	68.09	0	1	No	SRSF4	serine/arginine-rich splicing factor 4	17937	TMEM200B	transmembrane protein 200B	-40279	MECR	trans-2-enoyl-CoA reductase, mitochondrial isoform b	66770	SRSF4	serine/arginine-rich splicing factor 4	-16451	MECR	trans-2-enoyl-CoA reductase, mitochondrial isoform b	28468	EPB41	protein 4.1 isoform 4	44142	SRSF4
chr1:29541401-29541600	chr1_29541600	26.67	2	2	46.43	2	2	76.51	2	2	49.43	2	2	78.44	1	1	No	MECR	trans-2-enoyl-CoA reductase, mitochondrial isoform b	15970	PTPRU	receptor-type tyrosine-protein phosphatase U isoform 3 precursor	-21527	SRSF4	serine/arginine-rich splicing factor 4	-32863	MECR	trans-2-enoyl-CoA reductase, mitochondrial isoform a	-22332	SRSF4	serine/arginine-rich splicing factor 4	-67251	EPB41	protein 4.1 isoform 4	94942	MECR
chr1:29675001-29675200	chr1_29675200	31.11	2	2	57.96	2	2	92.38	2	2	53.82	2	2	89.99	0	1	No	PTPRU	receptor-type tyrosine-protein phosphatase U isoform 4 precursor	112073	MECR	trans-2-enoyl-CoA reductase, mitochondrial isoform a	-117630	SRSF4	serine/arginine-rich splicing factor 4	-166463	PTPRU	receptor-type tyrosine-protein phosphatase U isoform 4 precursor	21775	MECR	trans-2-enoyl-CoA reductase, mitochondrial isoform a	-155932	SRSF4	serine/arginine-rich splicing factor 4	-200851
chr1:29707401-29707600	chr1_29707600	27.33	2	2	55.5	2	2	94.94	2	2	56.21	2	2	89.14	0	0	No	PTPRU	receptor-type tyrosine-protein phosphatase U isoform 4 precursor	144473	MECR	trans-2-enoyl-CoA reductase, mitochondrial isoform a	-150030	SRSF4	serine/arginine-rich splicing factor 4	-198863	PTPRU	receptor-type tyrosine-protein phosphatase U isoform 4 precursor	54175	MECR	trans-2-enoyl-CoA reductase, mitochondrial isoform a	-188332	SRSF4	serine/arginine-rich splicing factor 4	-233251
chr1:30178801-30179000	chr1_30179000	25.07	2	2	43.62	2	2	89.43	2	2	55.17	2	2	90.83	0	0	No	PTPRU	receptor-type tyrosine-protein phosphatase U isoform 4 precursor	615873	MECR	trans-2-enoyl-CoA reductase, mitochondrial isoform a	-621430	SRSF4	serine/arginine-rich splicing factor 4	-670263	PTPRU	receptor-type tyrosine-protein phosphatase U isoform 4 precursor	525575	MECR	trans-2-enoyl-CoA reductase, mitochondrial isoform a	-659732	SRSF4	serine/arginine-rich splicing factor 4	-704651
chr1:30550801-30551000	chr1_30551000	22.57	2	2	50	2	2	81.41	2	2	40.38	2	2	80.4	0.5	1	No	MATN1-AS1	(no description)	-640718	MATN1	cartilage matrix protein precursor	645532	MIR4420	(no description)	661179	MATN1	cartilage matrix protein precursor	633223	MATN1-AS1	(no description)	-648693	LAPTM5	lysosomal-associated transmembrane protein 5	654414
chr1:30557401-30557600	chr1_30557600	23.11	2	2	33.65	2	2	66.92	2	2	40.32	2	2	79.41	0	0	No	MATN1-AS1	(no description)	-634118	MATN1	cartilage matrix protein precursor	638932	MIR4420	(no description)	654579	MATN1	cartilage matrix protein precursor	626623	MATN1-AS1	(no description)	-642093	LAPTM5	lysosomal-associated transmembrane protein 5	647814
chr1:3098001-3098200	chr1_3098200	22.3	11	11	82.42	11	8	57.25	11	11	80.53	11	9	53.68	0.3	0.5	No	MIR4251	(no description)	53562	PRDM16	PR domain zinc finger protein 16 isoform 1	112359	LINC00982	(no description)	-113811	MIR4251	(no description)	53501	LINC00982	(no description)	-117465	ACTRT2	actin-related protein T2	158633	PRDM16
chr1:30993801-30994000	chr1_30994000	21.75	2	2	31.82	2	2	66.67	2	2	46.15	2	2	78.57	0	0	No	MATN1-AS1	(no description)	-197718	MATN1	cartilage matrix protein precursor	202532	MIR4420	(no description)	218179	MATN1	cartilage matrix protein precursor	190223	MATN1-AS1	(no description)	-205693	LAPTM5	lysosomal-associated transmembrane protein 5	211414
chr1:31255801-31256000	chr1_31256000	82.86	2	2	1.85	2	2	94.59	2	2	1.43	2	2	89.18	0	0	No	LAPTM5	lysosomal-associated transmembrane protein 5	-25217	MIR4420	(no description)	-43821	MATN1	cartilage matrix protein precursor	-59468	MIR4420	(no description)	-43898	LAPTM5	lysosomal-associated transmembrane protein 5	-50586	MATN1-AS1	(no description)	56307
chr1:31256001-31256200	chr1_31256200	34.64	5	5	29.52	5	5	77	5	5	41	5	4	84.6	1	1	No	LAPTM5	lysosomal-associated transmembrane protein 5	-25417	MIR4420	(no description)	-44021	MATN1	cartilage matrix protein precursor	-59668	MIR4420	(no description)	-44098	LAPTM5	lysosomal-associated transmembrane protein 5	-50786	MATN1-AS1	(no description)	56507
chr1:31624001-31624200	chr1_31624200	20.93	2	2	71.67	2	2	95	2	2	69.56	2	2	96.88	0	0	No	PUM1	pumilio homolog 1 isoform 1	-85536	NKAIN1	sodium/potassium-transporting ATPase subunit beta-1-interacting protein 1 precursor	88634	SNRNP40	U5 small nuclear ribonucleoprotein 40 kDa protein	145544	NKAIN1	sodium/potassium-transporting ATPase subunit beta-1-interacting protein 1 precursor	28491	SNRNP40	U5 small nuclear ribonucleoprotein 40 kDa protein	108314	SNORD85	(no description)	-183091
chr1:31732801-31733000	chr1_31733000	23.54	2	2	59.92	2	2	92.92	2	2	66.67	2	2	95.83	0	0	No	NKAIN1	sodium/potassium-transporting ATPase subunit beta-1-interacting protein 1 precursor	-20166	SNRNP40	U5 small nuclear ribonucleoprotein 40 kDa protein	36744	ZCCHC17	nucleolar protein of 40 kDa isoform i	-36928	SNRNP40	U5 small nuclear ribonucleoprotein 40 kDa protein	-486	NKAIN1	sodium/potassium-transporting ATPase subunit beta-1-interacting protein 1 precursor	-80309	ZCCHC17	nucleolar protein of 40 kDa isoform i	-104900	SNRNP40	SNRNP40
chr1:32356801-32357000	chr1_32357000	40.69	2	2	81.96	2	2	22.78	2	2	83.24	2	2	33.15	1	1	No	PTP4A2	protein tyrosine phosphatase type IVA 2 isoform 3	28359	SPOCD1	SPOC domain-containing protein 1 isoform 2	-75248	KHDRBS1	KH domain-containing, RNA-binding, signal transduction-associated protein 1 isoform 2	-122394	PTP4A2	protein tyrosine phosphatase type IVA 2 isoform 1	15121	SPOCD1	SPOC domain-containing protein 1 isoform 2	-100878	MIR4254	(no description)	-132640
chr1:32372801-32373000	chr1_32373000	35.67	2	2	88	2	2	45.65	2	2	96	2	2	49	1	1	Yes	PTP4A2	protein tyrosine phosphatase type IVA 2 isoform 3	12359	SPOCD1	SPOC domain-containing protein 1 isoform 2	-91248	KHDRBS1	KH domain-containing, RNA-binding, signal transduction-associated protein 1 isoform 2	-106394	PTP4A2	protein tyrosine phosphatase type IVA 2 isoform 4	-879	SPOCD1	SPOC domain-containing protein 1 isoform 2	-116878	KHDRBS1	KH domain-containing, RNA-binding, signal transduction-associated protein 1 isoform 2	-136582	PTP4A2	PTP4A2
chr1:3242001-3242200	chr1_3242200	23.36	2	2	63.97	2	2	92.12	2	2	58.57	2	2	91.05	0	1	No	ARHGEF16	rho guanine nucleotide exchange factor 16	-129046	MIR4251	(no description)	197562	MIR551A	(no description)	235254	PRDM16	PR domain zinc finger protein 16 isoform 2	-113085	ARHGEF16	rho guanine nucleotide exchange factor 16	-155577	MEGF6	multiple epidermal growth factor-like domains protein 6 precursor	162405	PRDM16
chr1:32831401-32831600	chr1_32831600	36.81	4	4	86.52	4	4	46.67	4	4	90.29	4	4	48.68	1	1	No	TSSK3	testis-specific serine/threonine-protein kinase 3	3639	FAM229A	protein FAM229A	-3656	BSDC1	BSD domain-containing protein 1 isoform a	28562	BSDC1	BSD domain-containing protein 1 isoform d	-796	TSSK3	testis-specific serine/threonine-protein kinase 3	1576	FAM229A	protein FAM229A	-4630	BSDC1	BSDC1
chr1:33706601-33706800	chr1_33706800	42.23	2	2	90.87	2	2	45.83	2	2	94.12	2	2	46.67	0	0	No	ZNF362	zinc finger protein 362	-15473	TRIM62	E3 ubiquitin-protein ligase TRIM62	-59029	A3GALT2	alpha 1,3-galactosyltransferase 2	79999	ZNF362	zinc finger protein 362	-59620	A3GALT2	alpha 1,3-galactosyltransferase 2	65666	PHC2	polyhomeotic-like protein 2 isoform a	82523
chr1:33840401-33840600	chr1_33840600	22.49	2	2	77.79	2	2	45	2	2	74.15	2	2	47.62	0.5	0	No	PHC2	polyhomeotic-like protein 2 isoform a	694	PHC2	polyhomeotic-like protein 2 isoform b	-25001	MIR3605	(no description)	-42407	MIR3605	(no description)	-42507	PHC2	polyhomeotic-like protein 2 isoform b	-51277	A3GALT2	alpha 1,3-galactosyltransferase 2	-68134	PHC2
chr1:34369401-34369600	chr1_34369600	21.62	2	2	83.54	2	2	42.5	2	2	57.86	2	2	17.86	0	0	No	RP5-1007G16.1	(no description)	34944	HMGB4	(no description)	39821	CSMD2	CUB and sushi domain-containing protein 2 isoform 1	261375	RP5-1007G16.1	(no description)	18441	HMGB4	high mobility group protein B4	39108	C1orf94	uncharacterized protein C1orf94 isoform a	-315231	CSMD2
chr1:34812801-34813000	chr1_34813000	87.29	2	2	100	2	2	6	2	2	92.71	2	2	0	0	1	No	C1orf94	uncharacterized protein C1orf94 isoform a	170348	CSMD2	CUB and sushi domain-containing protein 2 isoform 2	-181457	GJB5	gap junction beta-5 protein	-407747	C1orf94	uncharacterized protein C1orf94 isoform b	128169	GJB5	gap junction beta-5 protein	-411213	GJB4	gap junction beta-4 protein	-416425
chr1:34815401-34815600	chr1_34815600	26.24	2	2	48.57	2	2	97.62	2	2	45.16	2	2	83.72	0	0	No	C1orf94	uncharacterized protein C1orf94 isoform a	172948	CSMD2	CUB and sushi domain-containing protein 2 isoform 2	-184057	GJB5	gap junction beta-5 protein	-405147	C1orf94	uncharacterized protein C1orf94 isoform b	130769	GJB5	gap junction beta-5 protein	-408613	GJB4	gap junction beta-4 protein	-413825
chr1:35069201-35069400	chr1_35069400	36.56	2	2	32.35	2	2	80.68	2	2	18.33	2	2	74.87	1	1	No	GJB5	gap junction beta-5 protein	-151347	GJB4	gap junction beta-4 protein	-156041	GJB3	gap junction beta-3 protein	-177489	GJB5	gap junction beta-5 protein	-154813	GJB4	gap junction beta-4 protein	-160025	GJB3	gap junction beta-3 protein	-182665
chr1:35081601-35081800	chr1_35081800	21.49	2	2	54.46	2	2	7	2	2	74.79	2	2	33.33	0	0	No	GJB5	gap junction beta-5 protein	-138947	GJB4	gap junction beta-4 protein	-143641	GJB3	gap junction beta-3 protein	-165089	GJB5	gap junction beta-5 protein	-142413	GJB4	gap junction beta-4 protein	-147625	GJB3	gap junction beta-3 protein	-170265
chr1:35087001-35087200	chr1_35087200	22.39	2	2	78.59	2	2	38.64	2	2	98.08	2	2	42.86	0	0	No	GJB5	gap junction beta-5 protein	-133547	GJB4	gap junction beta-4 protein	-138241	GJB3	gap junction beta-3 protein	-159689	GJB5	gap junction beta-5 protein	-137013	GJB4	gap junction beta-4 protein	-142225	GJB3	gap junction beta-3 protein	-164865
chr1:35099401-35099600	chr1_35099600	22.95	3	3	82.33	3	3	58.55	3	3	81.73	3	3	57.51	1	1	No	GJB5	gap junction beta-5 protein	-121147	GJB4	gap junction beta-4 protein	-125841	GJB3	gap junction beta-3 protein	-147289	GJB5	gap junction beta-5 protein	-124613	GJB4	gap junction beta-4 protein	-129825	GJB3	gap junction beta-3 protein	-152465
chr1:35207201-35207400	chr1_35207400	26.76	2	2	24.36	2	2	56	2	2	29.69	2	2	60.41	1	1	No	GJB5	gap junction beta-5 protein	-13347	GJB4	gap junction beta-4 protein	-18041	GJB3	gap junction beta-3 protein	-39489	GJB5	gap junction beta-5 protein	-16813	GJB4	gap junction beta-4 protein	-22025	GJB3	gap junction beta-3 protein	-44665
chr1:35926001-35926200	chr1_35926200	20.76	2	2	66.95	2	2	100	2	2	71.45	2	2	97.14	0	0	No	KIAA0319L	dyslexia-associated protein KIAA0319-like protein	96937	NCDN	neurochondrin isoform 2	-97292	TFAP2E	transcription factor AP-2-epsilon	-112870	KIAA0319L	dyslexia-associated protein KIAA0319-like protein	-27010	ZMYM4	zinc finger MYM-type protein 4	38555	NCDN	neurochondrin isoform 2	-106280	KIAA0319L	KIAA0319L
chr1:3611201-3611400	chr1_3611400	25.99	3	3	27.69	3	3	63.88	3	3	15.62	3	3	59.03	0.2	0	No	TP73	tumor protein p73 isoform m	-3309	TP73	tumor protein p73 isoform b	4065	WRAP73	WD repeat-containing protein WRAP73	-44629	TP73-AS1	(no description)	41247	TP73	tumor protein p73 isoform c	-41465	WRAP73	WD repeat-containing protein WRAP73	-63970	TP73
chr1:36420601-36420800	chr1_36420800	23.64	2	2	66.57	2	2	95.81	2	2	69.72	2	2	96.2	0	0	No	AGO3	protein argonaute-3 isoform a	24018	AGO1	protein argonaute-1	71891	TEKT2	tektin-2	-128975	AGO1	protein argonaute-1	30801	AGO4	protein argonaute-4	97210	AGO3	protein argonaute-3 isoform b	-101363	AGO3
chr1:37000001-37000200	chr1_37000200	23.86	3	3	52.17	3	3	78.68	3	3	49.64	3	3	79.94	0	0	No	CSF3R	granulocyte colony-stimulating factor receptor isoform d precursor	-51185	MRPS15	28S ribosomal protein S15, mitochondrial	-70060	OSCP1	protein OSCP1 isoform 2	-84014	CSF3R	granulocyte colony-stimulating factor receptor isoform d precursor	-68457	MRPS15	28S ribosomal protein S15, mitochondrial	-78739	OSCP1	protein OSCP1 isoform 2	-106200
chr1:37422801-37423000	chr1_37423000	21.17	3	3	29.31	3	3	64.6	3	3	39.11	3	3	68.56	0.3	0	No	GRIK3	glutamate receptor ionotropic, kainate 3 precursor	76944	MIR4255	(no description)	-204263	CSF3R	granulocyte colony-stimulating factor receptor isoform d precursor	-473985	GRIK3	glutamate receptor ionotropic, kainate 3 precursor	-161773	MIR4255	(no description)	-204335	CSF3R	granulocyte colony-stimulating factor receptor isoform d precursor	-491257	GRIK3
chr1:37824401-37824600	chr1_37824600	25.66	2	2	47.56	2	2	75.44	2	2	47.5	2	2	74.24	1	0	No	LINC01137	(no description)	115544	ZC3H12A	ribonuclease ZC3H12A	-115618	MIR6732	(no description)	-121330	LINC01137	(no description)	95979	MIR6732	(no description)	-121390	ZC3H12A	ribonuclease ZC3H12A	-125478
chr1:37885601-37885800	chr1_37885800	27.86	2	2	68.16	2	2	35.36	2	2	64.24	2	2	33.23	0.5	0.5	No	LINC01137	(no description)	54344	ZC3H12A	ribonuclease ZC3H12A	-54418	MIR6732	(no description)	-60130	LINC01137	(no description)	34779	MIR6732	(no description)	-60190	ZC3H12A	ribonuclease ZC3H12A	-64278
chr1:37965801-37966000	chr1_37966000	35.85	2	2	80.71	2	2	42.59	2	2	83.89	2	2	45.65	1	1	No	MIR5581	(no description)	695	MEAF6	chromatin modification-related protein MEAF6 isoform 1	14520	MIR6732	(no description)	20070	MIR5581	(no description)	635	MEAF6	chromatin modification-related protein MEAF6 isoform 2	-10340	ZC3H12A	ribonuclease ZC3H12A	15922	MEAF6
chr1:3797001-3797200	chr1_3797200	21.67	3	3	70.6	3	3	94.41	3	3	69.04	3	3	92.31	0.5	0	No	C1orf174	UPF0688 protein C1orf174	19757	LINC01134	(no description)	-19867	DFFB	(no description)	23270	DFFB	DNA fragmentation factor subunit beta isoform 1	-4893	C1orf174	UPF0688 protein C1orf174	8596	LINC01134	(no description)	-34911	DFFB
chr1:38038201-38038400	chr1_38038400	26.59	3	3	96.2	3	3	66.67	3	3	94.67	3	3	66.67	0	0	No	DNALI1	axonemal dynein light intermediate polypeptide 1	15781	SNIP1	smad nuclear-interacting protein 1	-18355	GNL2	nucleolar GTP-binding protein 2	23286	DNALI1	axonemal dynein light intermediate polypeptide 1	5842	GNL2	nucleolar GTP-binding protein 2	-5888	SNIP1	smad nuclear-interacting protein 1	-38251	GNL2
chr1:38192601-38192800	chr1_38192800	21.9	3	3	49.18	3	3	22.5	3	3	55.28	3	3	26.41	0	1	No	CDCA8	borealin	34628	C1orf109	uncharacterized protein C1orf109	-36508	EPHA10	ephrin type-A receptor 10 isoform 3 precursor	38124	EPHA10	ephrin type-A receptor 10 isoform 3 precursor	-11055	CDCA8	borealin	17309	EPHA10	ephrin type-A receptor 10 isoform 2 precursor	33244	EPHA10	EPHA10
chr1:38587401-38587600	chr1_38587600	24.12	3	3	69.4	3	3	98.15	3	3	63.51	3	3	94.42	0	0	No	MIR3659	(no description)	32598	POU3F1	POU domain, class 3, transcription factor 1	-75050	RP11-214L19.1	(no description)	92939	MIR3659	(no description)	32499	POU3F1	POU domain, class 3, transcription factor 1	-77978	RP11-214L19.1	(no description)	87205
chr1:39004601-39004800	chr1_39004800	25.94	4	4	74.14	4	4	47.43	4	4	73.33	4	4	46.79	1	1	No	RRAGC	ras-related GTP-binding protein C isoform 1	320795	RP11-214L19.1	(no description)	-324261	MYCBP	C-Myc-binding protein	334350	RRAGC	ras-related GTP-binding protein C isoform 1	299168	MYCBP	C-Myc-binding protein	323461	GJA9-MYCBP	(no description)	323461
chr1:39216801-39217000	chr1_39217000	21.8	2	2	80.89	2	2	43.75	2	2	73	2	2	43.75	1	1	No	RRAGC	ras-related GTP-binding protein C isoform 1	108595	MYCBP	C-Myc-binding protein	122150	GJA9	gap junction alpha-9 protein precursor	130398	RRAGC	ras-related GTP-binding protein C isoform 1	86968	MYCBP	C-Myc-binding protein	111261	GJA9-MYCBP	(no description)	111261
chr1:39222001-39222200	chr1_39222200	27.22	3	3	58.69	3	3	96.24	3	3	45.73	3	3	88.48	0	0	No	RRAGC	ras-related GTP-binding protein C isoform 1	103395	MYCBP	C-Myc-binding protein	116950	GJA9	gap junction alpha-9 protein precursor	125198	RRAGC	ras-related GTP-binding protein C isoform 1	81768	MYCBP	C-Myc-binding protein	106061	GJA9-MYCBP	(no description)	106061
chr1:39312601-39312800	chr1_39312800	23.8	3	3	97.78	3	3	63.81	3	3	94.84	3	3	67.19	0	0	No	RRAGC	ras-related GTP-binding protein C isoform 1	12795	MYCBP	C-Myc-binding protein	26350	GJA9	gap junction alpha-9 protein precursor	34598	RRAGC	ras-related GTP-binding protein C isoform 2	-8832	MYCBP	C-Myc-binding protein	15461	GJA9-MYCBP	(no description)	15461	RRAGC
chr1:39388601-39388800	chr1_39388800	38.96	2	2	87.87	2	2	46.97	2	2	89.44	2	2	45.24	0	0	No	RHBDL2	rhomboid-related protein 2	18756	GJA9-MYCBP	(no description)	-41402	GJA9	gap junction alpha-9 protein precursor	-41402	RHBDL2	rhomboid-related protein 2	-37222	GJA9	gap junction alpha-9 protein precursor	-48962	MYCBP	(no description)	-60539	RHBDL2
chr1:39398801-39399000	chr1_39399000	23.13	3	3	59.31	3	3	89.07	3	3	50.81	3	3	83.39	0	0	No	RHBDL2	rhomboid-related protein 2	8556	GJA9-MYCBP	(no description)	-51602	GJA9	gap junction alpha-9 protein precursor	-51602	RHBDL2	rhomboid-related protein 2	-47422	GJA9	gap junction alpha-9 protein precursor	-59162	MYCBP	(no description)	-70739	RHBDL2
chr1:39409801-39410000	chr1_39410000	22	3	3	62.93	3	3	87.65	3	3	63.96	3	3	90.84	0.5	0	No	RHBDL2	rhomboid-related protein 2	-2444	AKIRIN1	akirin-1 isoform 1	-47015	GJA9-MYCBP	(no description)	-62602	RHBDL2	rhomboid-related protein 2	-58422	AKIRIN1	akirin-1 isoform 1	-61837	GJA9	gap junction alpha-9 protein precursor	-70162
chr1:39426401-39426600	chr1_39426600	43.13	2	2	96.77	2	2	50	2	2	95.83	2	2	45.83	0	0	No	RHBDL2	rhomboid-related protein 2	-19044	AKIRIN1	akirin-1 isoform 1	-30415	NDUFS5	NADH dehydrogenase [ubiquinone] iron-sulfur protein 5	-65466	AKIRIN1	akirin-1 isoform 1	-45237	NDUFS5	NADH dehydrogenase [ubiquinone] iron-sulfur protein 5	-73808	RHBDL2	rhomboid-related protein 2	-75022
chr1:39996601-39996800	chr1_39996800	33.56	2	2	92.43	2	2	51.43	2	2	100	2	2	50	0	0	No	PPIEL	(no description)	28670	SNORA55	(no description)	36482	BMP8A	bone morphogenetic protein 8A precursor	39383	BMP8A	bone morphogenetic protein 8A precursor	1159	PPIEL	(no description)	-8749	PABPC4	polyadenylate-binding protein 4 isoform 2	29784	PPIEL
chr1:40000201-40000400	chr1_40000400	21.18	5	5	77.35	5	5	98.7	5	5	77.17	5	5	98.75	0	0	No	PPIEL	(no description)	25070	SNORA55	(no description)	32882	PABPC4	polyadenylate-binding protein 4 isoform 2	42221	BMP8A	bone morphogenetic protein 8A precursor	4759	PPIEL	(no description)	-12349	PABPC4	polyadenylate-binding protein 4 isoform 2	26184	PPIEL
chr1:40005801-40006000	chr1_40006000	29.92	3	3	59.06	3	3	93.99	3	3	53.57	3	3	93.49	0	0	No	PPIEL	(no description)	19470	SNORA55	(no description)	27282	PABPC4	polyadenylate-binding protein 4 isoform 2	36621	BMP8A	bone morphogenetic protein 8A precursor	10359	PPIEL	(no description)	-17949	PABPC4	polyadenylate-binding protein 4 isoform 2	20584	PPIEL
chr1:40012401-40012600	chr1_40012600	26.96	3	3	64	3	3	96.3	3	3	66.67	3	3	96.13	0	0	No	PPIEL	(no description)	12870	SNORA55	(no description)	20682	PABPC4	polyadenylate-binding protein 4 isoform 2	30021	PABPC4	polyadenylate-binding protein 4 isoform 2	13984	BMP8A	bone morphogenetic protein 8A precursor	16959	SNORA55	(no description)	20545	PPIEL
chr1:40022401-40022600	chr1_40022600	23.63	4	4	59.52	4	3	92.22	4	3	60.86	4	3	88.39	0	0	Yes	PPIEL	(no description)	2870	SNORA55	(no description)	10682	PABPC4	polyadenylate-binding protein 4 isoform 2	20021	PABPC4	polyadenylate-binding protein 4 isoform 2	3984	SNORA55	(no description)	10545	BMP8A	bone morphogenetic protein 8A precursor	26959	PPIEL	PPIEL
chr1:40046001-40046200	chr1_40046200	38.78	4	2	36.36	4	2	94.44	4	2	27.78	4	2	79	0	0	No	PABPC4	polyadenylate-binding protein 4 isoform 1	-3579	SNORA55	(no description)	-12918	PPIEL	(no description)	-20730	SNORA55	(no description)	-13055	PABPC4	polyadenylate-binding protein 4 isoform 1	-19616	HEYL	hairy/enhancer-of-split related with YRPW motif-like protein	43002
chr1:40048001-40048200	chr1_40048200	47.79	2	2	48.55	2	2	98.28	2	2	45.83	2	2	95.67	1	1	No	PABPC4	polyadenylate-binding protein 4 isoform 1	-5579	SNORA55	(no description)	-14918	PPIEL	(no description)	-22730	SNORA55	(no description)	-15055	PABPC4	polyadenylate-binding protein 4 isoform 1	-21616	HEYL	hairy/enhancer-of-split related with YRPW motif-like protein	41002
chr1:40049401-40049600	chr1_40049600	45.52	2	2	68.28	2	2	14.71	2	2	78.59	2	2	21.43	1	1	No	PABPC4	polyadenylate-binding protein 4 isoform 1	-6979	SNORA55	(no description)	-16318	PPIEL	(no description)	-24130	SNORA55	(no description)	-16455	PABPC4	polyadenylate-binding protein 4 isoform 1	-23016	HEYL	hairy/enhancer-of-split related with YRPW motif-like protein	39602
chr1:40088401-40088600	chr1_40088600	28.74	2	2	90.71	2	2	57.31	2	2	88.62	2	2	57.83	0	0	No	HEYL	hairy/enhancer-of-split related with YRPW motif-like protein	16848	PABPC4	polyadenylate-binding protein 4 isoform 1	-45979	NT5C1A	cytosolic 5'-nucleotidase 1A	49210	HEYL	hairy/enhancer-of-split related with YRPW motif-like protein	602	NT5C1A	cytosolic 5'-nucleotidase 1A	36292	SNORA55	(no description)	-55455
chr1:40288401-40288600	chr1_40288600	27.96	2	2	58.7	2	2	95.45	2	2	52.56	2	2	87	1	1	No	BMP8B	bone morphogenetic protein 8B preproprotein	-33967	OXCT2	succinyl-CoA:3-ketoacid coenzyme A transferase 2, mitochondrial precursor	-51480	TRIT1	tRNA dimethylallyltransferase, mitochondrial precursor	60677	TRIT1	tRNA dimethylallyltransferase, mitochondrial precursor	18205	OXCT2	succinyl-CoA:3-ketoacid coenzyme A transferase 2, mitochondrial precursor	-53304	PPIE	peptidyl-prolyl cis-trans isomerase E isoform 2	58914
chr1:40672401-40672600	chr1_40672600	25.35	3	3	63.45	3	3	93.59	3	3	63.6	3	3	98.76	1	1	No	TMCO2	transmembrane and coiled-coil domain-containing protein 2	-41072	RLF	zinc finger protein Rlf	45460	ZMPSTE24	CAAX prenyl protease 1 homolog	-51221	RLF	zinc finger protein Rlf	-34093	TMCO2	transmembrane and coiled-coil domain-containing protein 2	-44865	ZMPSTE24	CAAX prenyl protease 1 homolog	-87356	RLF
chr1:40966801-40967000	chr1_40967000	37.76	2	2	49.85	2	2	100	2	2	48.15	2	2	92.5	0	1	No	EXO5	exonuclease V	-7532	ZFP69	zinc finger protein ZFP69	23599	ZNF684	zinc finger protein 684	-30332	ZFP69	zinc finger protein ZFP69	4885	EXO5	exonuclease V	-15314	ZFP69B	zinc finger protein ZFP69B	37510
chr1:40986401-40986600	chr1_40986600	21.22	4	4	65.6	4	4	88.33	4	4	65.67	4	3	89.99	0	1	No	ZNF684	zinc finger protein 684	-10732	EXO5	exonuclease V	12068	ZFP69	zinc finger protein ZFP69	43199	EXO5	exonuclease V	4286	ZFP69	zinc finger protein ZFP69	24485	ZNF684	zinc finger protein 684	-27341
chr1:41117801-41118000	chr1_41118000	25.36	2	2	71.05	2	2	35.42	2	2	83.87	2	2	42.86	1	1	No	RIMS3	regulating synaptic membrane exocytosis protein 3	13424	NFYC	nuclear transcription factor Y subunit gamma isoform 1	-39341	NFYC-AS1	(no description)	40033	RIMS3	regulating synaptic membrane exocytosis protein 3	-31549	NFYC-AS1	(no description)	36851	MIR30E	(no description)	-102218	RIMS3
chr1:41120601-41120800	chr1_41120800	20.95	2	2	56.86	2	2	95.35	2	2	38.72	2	2	95.59	0	0	No	RIMS3	regulating synaptic membrane exocytosis protein 3	10624	NFYC	nuclear transcription factor Y subunit gamma isoform 1	-36541	NFYC-AS1	(no description)	37233	NFYC-AS1	(no description)	34051	RIMS3	regulating synaptic membrane exocytosis protein 3	-34349	MIR30E	(no description)	-99418	RIMS3
chr1:4139201-4139400	chr1_4139400	27.04	3	3	60.87	3	3	94.79	3	3	63.15	3	3	92.76	0	1	No	RP13-614K11.1	(no description)	138629	LINC01134	(no description)	322333	C1orf174	UPF0688 protein C1orf174	-322443	RP13-614K11.1	(no description)	126657	LINC01134	(no description)	307289	C1orf174	UPF0688 protein C1orf174	-333604
chr1:4139801-4140000	chr1_4140000	28.15	3	3	61.92	3	3	95.35	3	3	63.35	3	3	93.52	0	0	No	RP13-614K11.1	(no description)	139229	LINC01134	(no description)	322933	C1orf174	UPF0688 protein C1orf174	-323043	RP13-614K11.1	(no description)	127257	LINC01134	(no description)	307889	C1orf174	UPF0688 protein C1orf174	-334204
chr1:41406401-41406600	chr1_41406600	23.2	3	3	91.37	3	3	65.04	3	3	90.21	3	3	65.79	0	0	No	CTPS1	CTP synthase 1	-38506	SLFNL1-AS1	(no description)	-73761	CITED4	cbp/p300-interacting transactivator 4	-78482	CTPS1	CTP synthase 1	-71735	SLFNL1	schlafen-like protein 1	74768	CITED4	cbp/p300-interacting transactivator 4	-79773
chr1:4140801-4141000	chr1_4141000	28.43	3	3	59.82	3	3	90.54	3	3	58.64	3	3	92.74	0	0	No	RP13-614K11.1	(no description)	140229	LINC01134	(no description)	323933	C1orf174	UPF0688 protein C1orf174	-324043	RP13-614K11.1	(no description)	128257	LINC01134	(no description)	308889	C1orf174	UPF0688 protein C1orf174	-335204
chr1:41421201-41421400	chr1_41421400	39.34	2	2	90.65	2	2	46.15	2	2	87.89	2	2	46.03	0	0	No	CTPS1	CTP synthase 1	-23706	SLFNL1-AS1	(no description)	-58961	SLFNL1	schlafen-like protein 1	66097	CTPS1	CTP synthase 1	-56935	SLFNL1	schlafen-like protein 1	59968	SCMH1	polycomb protein SCMH1 isoform e	71570
chr1:41424401-41424600	chr1_41424600	43.32	2	2	94.7	2	2	47.5	2	2	95.45	2	2	50	0	0	No	CTPS1	CTP synthase 1	-20506	SLFNL1-AS1	(no description)	-55761	SLFNL1	schlafen-like protein 1	62897	CTPS1	CTP synthase 1	-53735	SLFNL1	schlafen-like protein 1	56768	SCMH1	polycomb protein SCMH1 isoform e	68370
chr1:41528401-41528600	chr1_41528600	44.16	2	2	95.45	2	2	45	2	2	94.23	2	2	47.5	0	1	No	SLFNL1	schlafen-like protein 1	-41073	SLFNL1-AS1	(no description)	48239	CTPS1	CTP synthase 1	83494	SLFNL1-AS1	(no description)	18938	SCMH1	polycomb protein SCMH1 isoform a	-35630	SLFNL1	schlafen-like protein 1	-47232	SCMH1
chr1:41563601-41563800	chr1_41563800	36.93	2	2	98.57	2	2	45.12	2	2	93.16	2	2	50	0	0	No	SCMH1	polycomb protein SCMH1 isoform f	61905	SLFNL1	schlafen-like protein 1	-76273	SLFNL1-AS1	(no description)	83439	SLFNL1-AS1	(no description)	54138	SCMH1	polycomb protein SCMH1 isoform a	-70830	SLFNL1	schlafen-like protein 1	-82432	SCMH1
chr1:41583601-41583800	chr1_41583800	26.36	2	2	65.86	2	2	97.61	2	2	67.53	2	2	95.87	1	1	No	SCMH1	polycomb protein SCMH1 isoform f	41905	SLFNL1	schlafen-like protein 1	-96273	SLFNL1-AS1	(no description)	103439	SLFNL1-AS1	(no description)	74138	SCMH1	polycomb protein SCMH1 isoform a	-90830	SLFNL1	schlafen-like protein 1	-102432	SCMH1
chr1:41598801-41599000	chr1_41599000	20.14	4	4	97.34	4	4	71.33	4	4	93.25	4	4	69.69	0	0	No	SCMH1	polycomb protein SCMH1 isoform f	26705	SLFNL1	schlafen-like protein 1	-111473	SLFNL1-AS1	(no description)	118639	SLFNL1-AS1	(no description)	89338	SCMH1	polycomb protein SCMH1 isoform a	-106030	SLFNL1	schlafen-like protein 1	-117632	SCMH1
chr1:4177601-4177800	chr1_4177800	23.22	2	2	74.07	2	2	50	2	2	75	2	2	50	0	1	No	RP13-614K11.1	(no description)	177029	RP5-1166F10.1	(no description)	-294410	LINC01134	(no description)	360733	RP13-614K11.1	(no description)	165057	RP5-1166F10.1	(no description)	-307044	LINC01134	(no description)	345689
chr1:41812001-41812200	chr1_41812200	20.41	2	2	63.8	2	2	33.33	2	2	77.89	2	2	46.91	0.5	0.5	No	SCMH1	polycomb protein SCMH1 isoform b	-104285	EDN2	endothelin-2 preproprotein	138244	SLFNL1	schlafen-like protein 1	-324673	EDN2	endothelin-2 preproprotein	132345	HIVEP3	transcription factor HIVEP3 isoform b	159935	SLFNL1-AS1	(no description)	302538
chr1:41957601-41957800	chr1_41957800	32.83	2	2	90.34	2	2	50	2	2	98.15	2	2	49.18	0	0	No	EDN2	endothelin-2 preproprotein	-7356	SCMH1	polycomb protein SCMH1 isoform b	-249885	HIVEP3	transcription factor HIVEP3 isoform b	426678	EDN2	endothelin-2 preproprotein	-13255	HIVEP3	transcription factor HIVEP3 isoform b	14335	SLFNL1-AS1	(no description)	448138
chr1:42256201-42256400	chr1_42256400	29.38	2	2	81.71	2	2	29.69	2	2	86.88	2	2	44.64	0	1	No	HIVEP3	transcription factor HIVEP3 isoform b	128078	EDN2	endothelin-2 preproprotein	-305956	GUCA2B	guanylate cyclase activator 2B precursor	-362791	HIVEP3	(no description)	56559	HIVEP3	transcription factor HIVEP3 isoform a	-284265	EDN2	endothelin-2 preproprotein	-311855	HIVEP3
chr1:4292001-4292200	chr1_4292200	28.82	2	2	89.75	2	2	42.86	2	2	76.13	2	2	36.11	0	0	No	RP5-1166F10.1	(no description)	-180010	RP13-614K11.1	(no description)	291429	AJAP1	adherens junction-associated protein 1 precursor	-423004	RP5-1166F10.1	(no description)	-192644	RP13-614K11.1	(no description)	279457	LINC01134	(no description)	460089
chr1:43050201-43050400	chr1_43050400	22.18	5	3	20	5	5	73.18	5	4	49.47	5	3	94.38	0.6	0.6	No	CCDC30	coiled-coil domain-containing protein 30	49741	PPIH	peptidyl-prolyl cis-trans isomerase H	-73747	YBX1	nuclease-sensitive element-binding protein 1	-97765	CCDC30	coiled-coil domain-containing protein 30	-70035	PPIH	peptidyl-prolyl cis-trans isomerase H	-92129	PPCS	phosphopantothenate--cysteine ligase isoform d	111251	CCDC30
chr1:43456401-43456600	chr1_43456600	21.26	2	2	43.75	2	2	70.23	2	2	48.48	2	2	73.43	1	1	No	SLC2A1	solute carrier family 2, facilitated glucose transporter member 1	-31653	SLC2A1-AS1	(no description)	31781	LOC339539	(no description)	133208	SLC2A1-AS1	(no description)	7471	SLC2A1	solute carrier family 2, facilitated glucose transporter member 1	-65455	LOC339539	(no description)	102037
chr1:43476801-43477000	chr1_43477000	48.84	2	2	90.39	2	2	36.67	2	2	84.56	2	2	30	0	0	No	SLC2A1	solute carrier family 2, facilitated glucose transporter member 1	-52053	SLC2A1-AS1	(no description)	52181	FAM183A	protein FAM183A	-136693	SLC2A1-AS1	(no description)	27871	SLC2A1	solute carrier family 2, facilitated glucose transporter member 1	-85855	LOC339539	(no description)	122437
chr1:43477001-43477200	chr1_43477200	39.87	2	2	90.85	2	2	32.69	2	2	93.38	2	2	43.75	1	1	No	SLC2A1	solute carrier family 2, facilitated glucose transporter member 1	-52253	SLC2A1-AS1	(no description)	52381	FAM183A	protein FAM183A	-136493	SLC2A1-AS1	(no description)	28071	SLC2A1	solute carrier family 2, facilitated glucose transporter member 1	-86055	LOC339539	(no description)	122637
chr1:43492201-43492400	chr1_43492400	26.52	3	3	63.69	3	3	98.77	3	3	64.65	3	3	94.94	0	0	No	SLC2A1	solute carrier family 2, facilitated glucose transporter member 1	-67453	SLC2A1-AS1	(no description)	67581	FAM183A	protein FAM183A	-121293	SLC2A1-AS1	(no description)	43271	SLC2A1	solute carrier family 2, facilitated glucose transporter member 1	-101255	FAM183A	protein FAM183A	-129767
chr1:43625201-43625400	chr1_43625400	20.67	2	2	71.38	2	2	98.65	2	2	74.63	2	2	98.39	0	1	No	FAM183A	protein FAM183A	11707	MIR6733	(no description)	12083	EBNA1BP2	probable rRNA-processing protein EBP2 isoform 2	12686	FAM183A	protein FAM183A	3233	EBNA1BP2	probable rRNA-processing protein EBP2 isoform 1	4544	MIR6733	(no description)	12022
chr1:4365401-4365600	chr1_4365600	20.35	2	2	79.29	2	2	100	2	2	78.89	2	2	100	0	0	No	RP5-1166F10.1	(no description)	-106610	AJAP1	adherens junction-associated protein 1 precursor	-349604	RP13-614K11.1	(no description)	364829	RP5-1166F10.1	(no description)	-119244	RP13-614K11.1	(no description)	352857	AJAP1	adherens junction-associated protein 1 precursor	-472354
chr1:43699201-43699400	chr1_43699400	22.13	2	2	61.66	2	2	90.67	2	2	53.32	2	2	86.67	0.5	1	No	TMEM125	transmembrane protein 125	-36364	C1orf210	putative uncharacterized protein C1orf210	51950	EBNA1BP2	probable rRNA-processing protein EBP2 isoform 1	-61059	WDR65	WD repeat-containing protein 65 isoform a	-20729	WDR65	WD repeat-containing protein 65 isoform b	22751	TMEM125	transmembrane protein 125	-40373	WDR65
chr1:4396401-4396600	chr1_4396600	21.79	2	2	82.23	2	2	52.46	2	2	93.42	2	2	63.38	0.8	1	No	RP5-1166F10.1	(no description)	-75610	AJAP1	adherens junction-associated protein 1 precursor	-318604	RP13-614K11.1	(no description)	395829	RP5-1166F10.1	(no description)	-88244	RP13-614K11.1	(no description)	383857	AJAP1	adherens junction-associated protein 1 precursor	-441354
chr1:44287001-44287200	chr1_44287200	24.45	4	4	95.71	4	4	70.34	4	4	95.81	4	4	69.37	1	1	No	MIR6079	(no description)	-17193	ARTN	artemin isoform 1 precursor	-111891	ST3GAL3	(no description)	113897	MIR6079	(no description)	-17255	ST3GAL3	(no description)	-109737	ARTN	artemin isoform 1 precursor	-115812	ST3GAL3
chr1:44353201-44353400	chr1_44353400	30.44	3	3	94.18	3	3	63.23	3	3	94.61	3	3	62.78	1	1	No	ARTN	artemin isoform 1 precursor	-45691	MIR6079	(no description)	49007	IPO13	importin-13	-59177	ST3GAL3	(no description)	-43537	MIR6079	(no description)	48945	ARTN	artemin isoform 1 precursor	-49612	ST3GAL3
chr1:44361401-44361600	chr1_44361600	39.81	2	2	44.44	2	2	90.98	2	2	46.67	2	2	98.75	0	0	No	ARTN	artemin isoform 1 precursor	-37491	IPO13	importin-13	-50977	MIR6079	(no description)	57207	ST3GAL3	(no description)	-35337	ARTN	artemin isoform 1 precursor	-41412	MIR6079	(no description)	57145	ST3GAL3
chr1:44371001-44371200	chr1_44371200	29.96	2	2	42.17	2	2	85.79	2	2	40.82	2	2	77.87	0	1	No	ARTN	artemin isoform 1 precursor	-27891	IPO13	importin-13	-41377	DPH2	diphthamide biosynthesis protein 2 isoform a	-64552	ST3GAL3	(no description)	-25737	ARTN	artemin isoform 1 precursor	-31812	IPO13	importin-13	-62594	ST3GAL3
chr1:44387601-44387800	chr1_44387800	43.61	2	2	44.38	2	2	90.96	2	2	48.2	2	2	95.07	1	1	No	ARTN	artemin isoform 1 precursor	-11291	IPO13	importin-13	-24777	DPH2	diphthamide biosynthesis protein 2 isoform a	-47952	ST3GAL3	(no description)	-9137	ARTN	artemin isoform 1 precursor	-15212	IPO13	importin-13	-45994	ST3GAL3
chr1:44389801-44390000	chr1_44390000	20.44	5	5	75.5	5	5	96.75	5	5	74.58	5	5	96.55	0	0	No	ARTN	artemin isoform 1 precursor	-9091	IPO13	importin-13	-22577	DPH2	diphthamide biosynthesis protein 2 isoform a	-45752	ST3GAL3	(no description)	-6937	ARTN	artemin isoform 1 precursor	-13012	IPO13	importin-13	-43794	ST3GAL3
chr1:44443401-44443600	chr1_44443600	40.75	2	2	44.87	2	2	90.03	2	2	45.45	2	2	88.11	1	1	No	B4GALT2	beta-1,4-galactosyltransferase 2 isoform b	-1373	ATP6V0B	V-type proton ATPase 21 kDa proteolipid subunit isoform 2	2899	DPH2	diphthamide biosynthesis protein 2 isoform b	7848	ATP6V0B	V-type proton ATPase 21 kDa proteolipid subunit isoform 1	-472	DPH2	diphthamide biosynthesis protein 2 isoform b	4457	IPO13	importin-13	9806	ATP6V0B
chr1:44505601-44505800	chr1_44505800	23.04	3	3	93.64	3	3	57.89	3	3	94.21	3	3	64.81	0	0	No	SLC6A9	sodium- and chloride-dependent glycine transporter 1 isoform 3	-8536	CCDC24	coiled-coil domain-containing protein 24	48421	B4GALT2	beta-1,4-galactosyltransferase 2 isoform b	59524	CCDC24	coiled-coil domain-containing protein 24	43502	SLC6A9	sodium- and chloride-dependent glycine transporter 1 isoform 2	-43546	B4GALT2	beta-1,4-galactosyltransferase 2 isoform b	48857
chr1:44561601-44561800	chr1_44561800	22.14	2	2	83.43	2	2	50	2	2	92.86	2	2	41.67	0	0	No	KLF17	Krueppel-like factor 17	-22821	SLC6A9	sodium- and chloride-dependent glycine transporter 1 isoform 3	-64536	CCDC24	coiled-coil domain-containing protein 24	104421	KLF17	Krueppel-like factor 17	-39109	CCDC24	coiled-coil domain-containing protein 24	99502	SLC6A9	sodium- and chloride-dependent glycine transporter 1 isoform 2	-99546
chr1:44630201-44630400	chr1_44630400	39.95	2	2	84.41	2	2	32.81	2	2	82.97	2	2	37.93	1	1	No	KLF17	Krueppel-like factor 17	45779	DMAP1	DNA methyltransferase 1-associated protein 1	-48824	ERI3-IT1	(no description)	79655	KLF17	Krueppel-like factor 17	29491	DMAP1	DNA methyltransferase 1-associated protein 1	-56051	ERI3	ERI1 exoribonuclease 3	56441
chr1:44666201-44666400	chr1_44666400	43.47	2	2	92.98	2	2	45.45	2	2	93.06	2	2	47.62	0	0	No	DMAP1	DNA methyltransferase 1-associated protein 1	-12824	ERI3-IT1	(no description)	43655	KLF17	Krueppel-like factor 17	81779	DMAP1	DNA methyltransferase 1-associated protein 1	-20051	ERI3	ERI1 exoribonuclease 3	20441	ERI3-IT1	(no description)	21966
chr1:44751201-44751400	chr1_44751400	44.2	2	2	100	2	2	50.67	2	2	98.63	2	2	52.47	0	0	No	ERI3-IT1	(no description)	-41345	ERI3	ERI1 exoribonuclease 3	69639	DMAP1	DNA methyltransferase 1-associated protein 1	72176	ERI3-IT1	(no description)	-42253	ERI3	ERI1 exoribonuclease 3	-64559	DMAP1	DNA methyltransferase 1-associated protein 1	64949	ERI3
chr1:44827001-44827200	chr1_44827200	46.55	2	2	46.3	2	2	94.26	2	2	46.15	2	2	93.43	1	1	No	ERI3	ERI1 exoribonuclease 3	-6161	RNF220	E3 ubiquitin-protein ligase RNF220	-43859	ERI3-IT1	(no description)	-117145	ERI3-IT1	(no description)	-118053	ERI3	ERI1 exoribonuclease 3	-140359	DMAP1	DNA methyltransferase 1-associated protein 1	140749
chr1:45021801-45022000	chr1_45022000	39.07	2	2	83.19	2	2	41.18	2	2	79.33	2	2	37.5	0	0	No	MIR5584	(no description)	10736	TMEM53	transmembrane protein 53	118199	C1orf228	uncharacterized protein C1orf228	-118493	MIR5584	(no description)	10676	RNF220	E3 ubiquitin-protein ligase RNF220	-95496	TMEM53	transmembrane protein 53	97600	RNF220
chr1:45088601-45088800	chr1_45088800	21.5	2	2	55.88	2	2	32.14	2	2	54.58	2	2	29.41	1	1	No	TMEM53	transmembrane protein 53	51399	C1orf228	uncharacterized protein C1orf228	-51693	MIR5584	(no description)	77536	RNF220	E3 ubiquitin-protein ligase RNF220	-28696	TMEM53	transmembrane protein 53	30800	MIR5584	(no description)	77476	RNF220
chr1:45165801-45166000	chr1_45166000	23.13	3	3	98.07	3	3	60.67	3	3	94.79	3	3	65.91	0	0	No	C1orf228	uncharacterized protein C1orf228	25507	TMEM53	transmembrane protein 53	-25801	KIF2C	kinesin-like protein KIF2C	-39589	C1orf228	uncharacterized protein C1orf228	-25363	TMEM53	transmembrane protein 53	-46400	RNF220	E3 ubiquitin-protein ligase RNF220	48504	C1orf228
chr1:45492801-45493000	chr1_45493000	20.18	2	2	65	2	2	88.89	2	2	67.37	2	2	89.58	1	1	No	UROD	(no description)	15096	HECTD3	E3 ubiquitin-protein ligase HECTD3	-15873	EIF2B3	translation initiation factor eIF-2B subunit gamma isoform 3	-40506	ZSWIM5	zinc finger SWIM domain-containing protein 5	-10825	UROD	(no description)	11559	HECTD3	E3 ubiquitin-protein ligase HECTD3	-24681	ZSWIM5
chr1:47158601-47158800	chr1_47158800	46.53	2	2	56.21	2	2	0	2	2	66.56	2	2	0	1	1	No	EFCAB14-AS1	(no description)	18993	TEX38	testis-expressed sequence 38 protein	21204	ATPAF1	ATP synthase mitochondrial F1 complex assembly factor 1 isoform 2 precursor	-24601	EFCAB14-AS1	(no description)	931	EFCAB14	EF-hand calcium-binding domain-containing protein 14	-17870	TEX38	testis-expressed sequence 38 protein	19444	EFCAB14
chr1:47277201-47277400	chr1_47277400	25.17	2	2	67.26	2	2	93.98	2	2	65.58	2	2	94.04	1	1	No	CYP4B1	cytochrome P450 4B1 isoform a	12631	CYP4Z2P	(no description)	88847	EFCAB14	EF-hand calcium-binding domain-containing protein 14	-92564	CYP4B1	cytochrome P450 4B1 isoform b	-7721	CYP4Z2P	(no description)	31466	CYP4A11	cytochrome P450 4A11	117545	CYP4B1
chr1:47421201-47421400	chr1_47421400	24.01	2	2	35.94	2	2	66.47	2	2	31.59	2	2	72.22	0	0	No	CYP4A11	cytochrome P450 4A11	-14144	CYP4Z2P	(no description)	-55153	CYP4X1	cytochrome P450 4X1	-67939	CYP4A11	cytochrome P450 4A11	-26455	CYP4X1	cytochrome P450 4X1	-95123	CYP4Z2P	(no description)	-112534
chr1:47806001-47806200	chr1_47806200	22.49	3	3	64.67	3	3	94.5	3	3	56.7	3	3	93.79	0	0	No	CMPK1	UMP-CMP kinase isoform b	6632	STIL	SCL-interrupting locus protein isoform 1	-26281	FOXE3	forkhead box protein E3	-75643	CMPK1	(no description)	-18447	FOXE3	forkhead box protein E3	-77624	STIL	SCL-interrupting locus protein isoform 1	-90290	CMPK1
chr1:48003601-48003800	chr1_48003800	21.7	2	2	66.91	2	2	98.44	2	2	63.73	2	2	91.33	0	1	No	FOXD2	forkhead box protein D2	102012	FOXD2-AS1	(no description)	-103387	FOXE3	forkhead box protein E3	121957	FOXD2	forkhead box protein D2	97337	FOXD2-AS1	(no description)	-105894	FOXE3	forkhead box protein E3	119976
chr1:48045801-48046000	chr1_48046000	27.88	2	2	44.59	2	2	81.82	2	2	32.26	2	2	72.33	0	0	No	FOXD2	forkhead box protein D2	144212	FOXD2-AS1	(no description)	-145587	FOXE3	forkhead box protein E3	164157	FOXD2	forkhead box protein D2	139537	FOXD2-AS1	(no description)	-148094	FOXE3	forkhead box protein E3	162176
chr1:48762601-48762800	chr1_48762800	28.17	2	2	60	2	2	94.12	2	2	53.52	2	2	93.66	0	1	No	SLC5A9	sodium/glucose cotransporter 4 isoform 2	74344	SKINTL	(no description)	-114600	SPATA6	spermatogenesis-associated protein 6 isoform 3	175180	SPATA6	spermatogenesis-associated protein 6 isoform 1 precursor	-1657	SLC5A9	sodium/glucose cotransporter 4 isoform 2	48384	SKINTL	(no description)	-195314	SPATA6	SPATA6
chr1:48793001-48793200	chr1_48793200	28.52	2	2	83.28	2	2	45.45	2	2	93.33	2	2	46.15	1	1	No	SLC5A9	sodium/glucose cotransporter 4 isoform 2	104744	SPATA6	spermatogenesis-associated protein 6 isoform 3	144780	SKINTL	(no description)	-145000	SPATA6	spermatogenesis-associated protein 6 isoform 1 precursor	-32057	SLC5A9	sodium/glucose cotransporter 4 isoform 2	78784	AGBL4	cytosolic carboxypeptidase 6	205426	SPATA6
chr1:48900801-48901000	chr1_48901000	33.41	2	2	90.47	2	2	47.5	2	2	84.07	2	2	45.24	0	0	No	SPATA6	spermatogenesis-associated protein 6 isoform 3	36980	SLC5A9	sodium/glucose cotransporter 4 isoform 2	212544	SKINTL	(no description)	-252800	AGBL4	cytosolic carboxypeptidase 6	97626	SPATA6	spermatogenesis-associated protein 6 isoform 1 precursor	-139857	SLC5A9	sodium/glucose cotransporter 4 isoform 2	186584	SPATA6
chr1:48913201-48913400	chr1_48913400	24.34	2	2	62.85	2	2	95.24	2	2	61.29	2	2	90.08	1	1	No	SPATA6	spermatogenesis-associated protein 6 isoform 3	24580	SLC5A9	sodium/glucose cotransporter 4 isoform 2	224944	SKINTL	(no description)	-265200	AGBL4	cytosolic carboxypeptidase 6	85226	SPATA6	spermatogenesis-associated protein 6 isoform 1 precursor	-152257	SLC5A9	sodium/glucose cotransporter 4 isoform 2	198984	SPATA6
chr1:50825201-50825400	chr1_50825400	23.04	2	2	48.39	2	2	77.35	2	2	40.91	2	2	72.75	1	1	No	DMRTA2	doublesex- and mab-3-related transcription factor A2	63819	ELAVL4	ELAV-like protein 4 isoform 2	250707	AGBL4	cytosolic carboxypeptidase 6	-335674	DMRTA2	doublesex- and mab-3-related transcription factor A2	57922	FAF1	FAS-associated factor 1	81634	ELAVL4	ELAV-like protein 4 isoform 3	157760
chr1:50854401-50854600	chr1_50854600	23.12	2	2	67.65	2	2	97.5	2	2	72.73	2	2	100	0	0	No	DMRTA2	doublesex- and mab-3-related transcription factor A2	34619	ELAVL4	ELAV-like protein 4 isoform 2	279907	AGBL4	cytosolic carboxypeptidase 6	-364874	DMRTA2	doublesex- and mab-3-related transcription factor A2	28722	FAF1	FAS-associated factor 1	52434	ELAVL4	ELAV-like protein 4 isoform 3	186960
chr1:50972001-50972200	chr1_50972200	24.3	2	2	79.05	2	2	50	2	2	76.58	2	2	50	1	1	No	DMRTA2	doublesex- and mab-3-related transcription factor A2	-82981	ELAVL4	ELAV-like protein 4 isoform 2	397507	FAF1	FAS-associated factor 1	453836	FAF1	FAS-associated factor 1	-65166	DMRTA2	doublesex- and mab-3-related transcription factor A2	-88878	ELAVL4	ELAV-like protein 4 isoform 3	304560	FAF1
chr1:5111601-5111800	chr1_5111800	22.41	2	2	42.38	2	2	75.05	2	2	30.01	2	2	69.26	0	0	No	AJAP1	adherens junction-associated protein 1 precursor	396596	MIR4417	(no description)	-512430	RP5-1166F10.1	(no description)	639590	AJAP1	adherens junction-associated protein 1 precursor	267849	MIR4417	(no description)	-512503	RP5-1166F10.1	(no description)	626956
chr1:52357401-52357600	chr1_52357600	24.54	4	4	61	4	2	92.86	4	4	66.07	4	3	94.87	1	1	No	NRD1	nardilysin isoform a	-12891	MIR761	(no description)	-55426	RAB3B	ras-related protein Rab-3B	98936	RAB3B	ras-related protein Rab-3B	16127	MIR761	(no description)	-55485	OSBPL9	(no description)	102609
chr1:52628201-52628400	chr1_52628400	20.1	2	2	76.67	2	2	100	2	2	72.39	2	2	96.73	0.5	0	No	ZFYVE9	zinc finger FYVE domain-containing protein 9 isoform 3	20535	BTF3L4	transcription factor BTF3 homolog 4 isoform 1	106444	TXNDC12	thioredoxin domain-containing protein 12 precursor	-106457	BTF3L4	transcription factor BTF3 homolog 4 isoform 1	71912	KTI12	protein KTI12 homolog	-130524	TXNDC12	(no description)	-130532	ZFYVE9
chr1:53451401-53451600	chr1_53451600	22.17	2	2	97.87	2	2	72.85	2	2	95.69	2	2	69.25	1	1	No	SCP2	non-specific lipid-transfer protein isoform 5 proprotein	-29109	SCP2	non-specific lipid-transfer protein isoform 2	58600	ECHDC2	enoyl-CoA hydratase domain-containing protein 2, mitochondrial isoform 1	-64054	SCP2	non-specific lipid-transfer protein isoform 2	-8404	ECHDC2	enoyl-CoA hydratase domain-containing protein 2, mitochondrial isoform 1	-89919	ZYG11A	protein zyg-11 homolog A	91253	SCP2
chr1:53491401-53491600	chr1_53491600	25.5	2	2	94.95	2	2	67.31	2	2	97.52	2	2	68.38	0	0	No	SCP2	non-specific lipid-transfer protein isoform 4 proprotein	10891	PODN	podocan isoform 2	-36223	ECHDC2	enoyl-CoA hydratase domain-containing protein 2, mitochondrial isoform 1	-104054	SCP2	non-specific lipid-transfer protein isoform 1 proprotein	-25789	SCP2	non-specific lipid-transfer protein isoform 2	31596	PODN	podocan isoform 2	-59674	SCP2
chr1:53598001-53598200	chr1_53598200	22.44	3	3	94.12	3	3	64.14	3	3	87.81	3	3	60.35	0.6	0.6	No	SLC1A7	excitatory amino acid transporter 5 isoform 4	10204	CPT2	carnitine O-palmitoyltransferase 2, mitochondrial precursor	-64000	PODN	podocan isoform 2	70216	SLC1A7	excitatory amino acid transporter 5 isoform 2	-24501	PODN	podocan isoform 1	46926	SCP2	non-specific lipid-transfer protein isoform 4 proprotein	80811	SLC1A7
chr1:53611401-53611600	chr1_53611600	38.45	4	3	28.57	4	3	68.73	4	3	26.47	4	4	67.72	0.8	0.8	No	SLC1A7	excitatory amino acid transporter 5 isoform 1	-3196	CPT2	carnitine O-palmitoyltransferase 2, mitochondrial precursor	-50600	C1orf123	UPF0587 protein C1orf123	74789	SLC1A7	excitatory amino acid transporter 5 isoform 2	-37901	PODN	podocan isoform 1	60326	C1orf123	UPF0587 protein C1orf123	68271
chr1:53808001-53808200	chr1_53808200	43.17	2	2	39.19	2	2	91.67	2	2	48.25	2	2	98.33	0	0	No	LRP8	low-density lipoprotein receptor-related protein 8 isoform 4 precursor	-14279	SLC25A3P1	(no description)	97593	MAGOH	protein mago nashi homolog	-103818	SLC25A3P1	(no description)	95942	RP5-1024G6.5	(no description)	99645	LRP8	low-density lipoprotein receptor-related protein 8 isoform 4 precursor	-100060
chr1:53814201-53814400	chr1_53814400	27.13	2	2	90.24	2	2	55.56	2	2	98.81	2	2	64.91	0	0	No	LRP8	low-density lipoprotein receptor-related protein 8 isoform 4 precursor	-20479	SLC25A3P1	(no description)	91393	MAGOH	protein mago nashi homolog	-110018	SLC25A3P1	(no description)	89742	RP5-1024G6.5	(no description)	105845	LRP8	low-density lipoprotein receptor-related protein 8 isoform 4 precursor	-106260
chr1:55177201-55177400	chr1_55177400	43.53	2	2	89.69	2	2	45.65	2	2	89.8	2	2	45.12	1	1	No	TTC4	tetratricopeptide repeat protein 4	-4194	PARS2	probable proline--tRNA ligase, mitochondrial precursor	52926	MROH7	(no description)	69874	MROH7	(no description)	1361	TTC4	tetratricopeptide repeat protein 4	-31028	MROH7-TTC4	(no description)	-31028	MROH7-TTC4
chr1:55336801-55337000	chr1_55337000	36.37	2	2	48.44	2	2	90.62	2	2	48.28	2	2	87.5	0	0	No	DHCR24	delta(24)-sterol reductase precursor	16021	C1orf177	uncharacterized protein C1orf177 isoform 1	65165	TTC22	tetratricopeptide repeat protein 22 isoform 1	-69959	DHCR24	delta(24)-sterol reductase precursor	-21601	C1orf177	uncharacterized protein C1orf177 isoform 1	28963	TTC22	tetratricopeptide repeat protein 22 isoform 2	-86677	DHCR24
chr1:55766401-55766600	chr1_55766600	35.62	2	2	35.94	2	2	82.99	2	2	36.67	2	2	95.31	0	0	No	MIR4422	(no description)	75187	LOC100507634	(no description)	85420	USP24	ubiquitin carboxyl-terminal hydrolase 24	-85461	MIR4422	(no description)	75104	LOC100507634	(no description)	83372	USP24	ubiquitin carboxyl-terminal hydrolase 24	-234469
chr1:55865401-55865600	chr1_55865600	26.2	2	2	42.86	2	2	79.97	2	2	42.86	2	2	91.49	0	0	No	MIR4422	(no description)	174187	LOC100507634	(no description)	184420	USP24	ubiquitin carboxyl-terminal hydrolase 24	-184461	MIR4422	(no description)	174104	LOC100507634	(no description)	182372	USP24	ubiquitin carboxyl-terminal hydrolase 24	-333469
chr1:55968601-55968800	chr1_55968800	34.07	2	2	50	2	2	100	2	2	30.77	2	2	90.91	1	1	No	MIR4422	(no description)	277387	LOC100507634	(no description)	287620	USP24	ubiquitin carboxyl-terminal hydrolase 24	-287661	MIR4422	(no description)	277304	LOC100507634	(no description)	285572	USP24	ubiquitin carboxyl-terminal hydrolase 24	-436669
chr1:55987001-55987200	chr1_55987200	44.98	2	2	43.33	2	2	89.04	2	2	43.55	2	2	89.87	0	0	No	MIR4422	(no description)	295787	LOC100507634	(no description)	306020	USP24	ubiquitin carboxyl-terminal hydrolase 24	-306061	MIR4422	(no description)	295704	LOC100507634	(no description)	303972	USP24	ubiquitin carboxyl-terminal hydrolase 24	-455069
chr1:55990401-55990600	chr1_55990600	43.27	2	2	47.56	2	2	100	2	2	36.84	2	2	96.43	0	0	No	MIR4422	(no description)	299187	LOC100507634	(no description)	309420	USP24	ubiquitin carboxyl-terminal hydrolase 24	-309461	MIR4422	(no description)	299104	LOC100507634	(no description)	307372	USP24	ubiquitin carboxyl-terminal hydrolase 24	-458469
chr1:55998401-55998600	chr1_55998600	20.72	4	4	71.97	4	4	47.86	4	4	69.92	4	4	47.41	1	1	No	MIR4422	(no description)	307187	LOC100507634	(no description)	317420	USP24	ubiquitin carboxyl-terminal hydrolase 24	-317461	MIR4422	(no description)	307104	LOC100507634	(no description)	315372	USP24	ubiquitin carboxyl-terminal hydrolase 24	-466469
chr1:564401-564600	chr1_564600	22.43	6	6	25.68	6	6	59.04	6	6	35.33	6	6	65.33	0.5	1	Yes	MIR6723	(no description)	3293	OR4F29	olfactory receptor 4F3/4F16/4F29	57534	OR4F3	olfactory receptor 4F3/4F16/4F29	57534	MIR6723	(no description)	3204	OR4F29	olfactory receptor 4F3/4F16/4F29	56595	OR4F3	olfactory receptor 4F3/4F16/4F29	56595
chr1:56725001-56725200	chr1_56725200	29.08	2	2	75.4	2	2	41.18	2	2	81.96	2	2	48	0	0	No	PPAP2B	lipid phosphate phosphohydrolase 3	320157	PRKAA2	5'-AMP-activated protein kinase catalytic subunit alpha-2	-385889	C1orf168	uncharacterized protein C1orf168	560269	PPAP2B	lipid phosphate phosphohydrolase 3	235318	PRKAA2	5'-AMP-activated protein kinase catalytic subunit alpha-2	-455908	C1orf168	uncharacterized protein C1orf168	459376
chr1:5676001-5676200	chr1_5676200	21.12	2	2	98.81	2	2	67.59	2	2	87.92	2	2	54.12	0	0	No	MIR4417	(no description)	51970	MIR4689	(no description)	246701	KCNAB2	voltage-gated potassium channel subunit beta-2 isoform 1	-376257	MIR4417	(no description)	51897	MIR4689	(no description)	246631	NPHP4	nephrocystin-4	246769
chr1:56784601-56784800	chr1_56784800	35.2	2	2	92.26	2	2	32.36	2	2	88.27	2	2	42.5	0	0	No	PPAP2B	lipid phosphate phosphohydrolase 3	260557	PRKAA2	5'-AMP-activated protein kinase catalytic subunit alpha-2	-326289	C1orf168	uncharacterized protein C1orf168	500669	PPAP2B	lipid phosphate phosphohydrolase 3	175718	PRKAA2	5'-AMP-activated protein kinase catalytic subunit alpha-2	-396308	C1orf168	uncharacterized protein C1orf168	399776
chr1:5679201-5679400	chr1_5679400	44.91	2	2	42.52	2	2	93.16	2	2	40.28	2	2	88.76	0.2	0.2	No	MIR4417	(no description)	55170	MIR4689	(no description)	243501	KCNAB2	voltage-gated potassium channel subunit beta-2 isoform 1	-373057	MIR4417	(no description)	55097	MIR4689	(no description)	243431	NPHP4	nephrocystin-4	243569
chr1:56956201-56956400	chr1_56956400	21.98	2	2	96.91	2	2	63.39	2	2	96.93	2	2	69.36	1	1	No	PPAP2B	lipid phosphate phosphohydrolase 3	88957	PRKAA2	5'-AMP-activated protein kinase catalytic subunit alpha-2	-154689	C1orf168	uncharacterized protein C1orf168	329069	PPAP2B	lipid phosphate phosphohydrolase 3	4118	PRKAA2	5'-AMP-activated protein kinase catalytic subunit alpha-2	-224708	C1orf168	uncharacterized protein C1orf168	228176
chr1:57232401-57232600	chr1_57232600	26.16	2	2	100	2	2	64.29	2	2	100	2	2	69.23	0	0	No	C1orf168	uncharacterized protein C1orf168	52869	C8A	complement component C8 alpha chain precursor	-87942	PRKAA2	5'-AMP-activated protein kinase catalytic subunit alpha-2	121511	C1orf168	uncharacterized protein C1orf168	-48024	PRKAA2	5'-AMP-activated protein kinase catalytic subunit alpha-2	51492	C8A	complement component C8 alpha chain precursor	-151394	C1orf168
chr1:57245201-57245400	chr1_57245400	23.85	2	2	52.49	2	2	100	2	2	64.62	2	2	100	1	1	No	C1orf168	uncharacterized protein C1orf168	40069	C8A	complement component C8 alpha chain precursor	-75142	PRKAA2	5'-AMP-activated protein kinase catalytic subunit alpha-2	134311	C1orf168	uncharacterized protein C1orf168	-60824	PRKAA2	5'-AMP-activated protein kinase catalytic subunit alpha-2	64292	C8A	complement component C8 alpha chain precursor	-138594	C1orf168
chr1:57573201-57573400	chr1_57573400	21.09	2	2	39.53	2	2	76.82	2	2	32.35	2	2	63.89	0	0	No	C8B	complement component C8 beta chain isoform 2	-141487	C8A	complement component C8 alpha chain precursor	252858	C1orf168	uncharacterized protein C1orf168	-287931	DAB1	disabled homolog 1	-109722	C8B	complement component C8 beta chain isoform 2	-178418	C8A	complement component C8 alpha chain precursor	189406	DAB1
chr1:57576401-57576600	chr1_57576600	45.2	2	2	1.04	2	2	47.22	2	2	0	2	2	47.35	1	1	No	C8B	complement component C8 beta chain isoform 2	-144687	C8A	complement component C8 alpha chain precursor	256058	C1orf168	uncharacterized protein C1orf168	-291131	DAB1	disabled homolog 1	-112922	C8B	complement component C8 beta chain isoform 2	-181618	C8A	complement component C8 alpha chain precursor	192606	DAB1
chr1:57647001-57647200	chr1_57647200	39.06	2	2	50	2	2	92.14	2	2	46.55	2	2	91.67	0	0	No	C8B	complement component C8 beta chain isoform 2	-215287	C8A	complement component C8 alpha chain precursor	326658	C1orf168	uncharacterized protein C1orf168	-361731	DAB1	disabled homolog 1	-183522	C8B	complement component C8 beta chain isoform 2	-252218	C8A	complement component C8 alpha chain precursor	263206	DAB1
chr1:57664601-57664800	chr1_57664800	27.44	2	2	51.41	2	2	82.77	2	2	47.5	2	2	83.96	0.2	0.2	No	C8B	complement component C8 beta chain isoform 2	-232887	C8A	complement component C8 alpha chain precursor	344258	C1orf168	uncharacterized protein C1orf168	-379331	DAB1	disabled homolog 1	-201122	C8B	complement component C8 beta chain isoform 2	-269818	C8A	complement component C8 alpha chain precursor	280806	DAB1
chr1:58160001-58160200	chr1_58160200	24.76	2	2	47.67	2	2	80.86	2	2	43.33	2	2	88.58	1	1	No	DAB1-AS1	(no description)	-166114	DAB1	disabled homolog 1	556111	C8B	complement component C8 beta chain isoform 2	-728287	DAB1-AS1	(no description)	-168554	DAB1	disabled homolog 1	-696522	C8B	complement component C8 beta chain isoform 2	-765218	DAB1
chr1:58394601-58394800	chr1_58394800	24.01	2	2	47.5	2	2	75.85	2	2	41.46	2	2	70.16	0	0	No	DAB1-AS1	(no description)	68486	DAB1	disabled homolog 1	321511	OMA1	metalloendopeptidase OMA1, mitochondrial precursor	617746	DAB1-AS1	(no description)	65914	OMA1	metalloendopeptidase OMA1, mitochondrial precursor	551690	TACSTD2	tumor-associated calcium signal transducer 2 precursor	646394	DAB1
chr1:58402001-58402200	chr1_58402200	26.01	2	2	62.99	2	2	92.92	2	2	57.52	2	2	87.69	1	1	No	DAB1-AS1	(no description)	75886	DAB1	disabled homolog 1	314111	OMA1	metalloendopeptidase OMA1, mitochondrial precursor	610346	DAB1-AS1	(no description)	73314	OMA1	metalloendopeptidase OMA1, mitochondrial precursor	544290	TACSTD2	tumor-associated calcium signal transducer 2 precursor	638994	DAB1
chr1:58413001-58413200	chr1_58413200	25.73	3	3	95	3	3	56.55	3	3	82.46	3	3	47.18	0	0	No	DAB1-AS1	(no description)	86886	DAB1	disabled homolog 1	303111	OMA1	metalloendopeptidase OMA1, mitochondrial precursor	599346	DAB1-AS1	(no description)	84314	OMA1	metalloendopeptidase OMA1, mitochondrial precursor	533290	TACSTD2	tumor-associated calcium signal transducer 2 precursor	627994	DAB1
chr1:58470401-58470600	chr1_58470600	28.23	3	3	59.99	3	3	91.26	3	3	59.25	3	3	94.36	0.6	0.5	No	DAB1-AS1	(no description)	144286	DAB1	disabled homolog 1	245711	OMA1	metalloendopeptidase OMA1, mitochondrial precursor	541946	DAB1-AS1	(no description)	141714	OMA1	metalloendopeptidase OMA1, mitochondrial precursor	475890	TACSTD2	tumor-associated calcium signal transducer 2 precursor	570594	DAB1
chr1:58607201-58607400	chr1_58607400	21.57	2	2	93.59	2	2	70.83	2	2	92.64	2	2	70.31	0	0	No	DAB1	disabled homolog 1	108911	DAB1-AS1	(no description)	281086	OMA1	metalloendopeptidase OMA1, mitochondrial precursor	405146	DAB1-AS1	(no description)	278514	OMA1	metalloendopeptidase OMA1, mitochondrial precursor	339090	TACSTD2	tumor-associated calcium signal transducer 2 precursor	433794	DAB1
chr1:5869201-5869400	chr1_5869400	29.04	2	2	62.72	2	2	96.74	2	2	66.35	2	2	98.39	0	0	No	MIR4689	(no description)	53501	KCNAB2	voltage-gated potassium channel subunit beta-2 isoform 1	-183057	NPHP4	nephrocystin-4	183233	MIR4689	(no description)	53431	NPHP4	nephrocystin-4	53569	MIR4417	(no description)	245097
chr1:5884001-5884200	chr1_5884200	20.12	4	4	94.56	4	4	65.58	4	3	85.57	4	3	58.64	0	0	No	MIR4689	(no description)	38701	KCNAB2	voltage-gated potassium channel subunit beta-2 isoform 1	-168257	NPHP4	nephrocystin-4	168433	MIR4689	(no description)	38631	NPHP4	nephrocystin-4	38769	MIR4417	(no description)	259897
chr1:5887001-5887200	chr1_5887200	33.83	3	3	96.14	3	3	59.27	3	3	92.67	3	3	56.3	0	0	No	MIR4689	(no description)	35701	KCNAB2	voltage-gated potassium channel subunit beta-2 isoform 1	-165257	NPHP4	nephrocystin-4	165433	MIR4689	(no description)	35631	NPHP4	nephrocystin-4	35769	MIR4417	(no description)	262897
chr1:58878201-58878400	chr1_58878400	23.93	2	2	68.08	2	2	15	2	2	85.6	2	2	41.18	0	0	No	OMA1	metalloendopeptidase OMA1, mitochondrial precursor	134146	DAB1	disabled homolog 1	-162089	TACSTD2	tumor-associated calcium signal transducer 2 precursor	164866	OMA1	metalloendopeptidase OMA1, mitochondrial precursor	68090	TACSTD2	tumor-associated calcium signal transducer 2 precursor	162794	MYSM1	histone H2A deubiquitinase MYSM1	242110
chr1:58911601-58911800	chr1_58911800	26.47	3	3	93.21	3	3	64.76	3	3	95.56	3	3	65.62	0	0	No	OMA1	metalloendopeptidase OMA1, mitochondrial precursor	100746	TACSTD2	tumor-associated calcium signal transducer 2 precursor	131466	DAB1	disabled homolog 1	-195489	OMA1	metalloendopeptidase OMA1, mitochondrial precursor	34690	TACSTD2	tumor-associated calcium signal transducer 2 precursor	129394	MYSM1	histone H2A deubiquitinase MYSM1	208710
chr1:58935201-58935400	chr1_58935400	41.98	2	2	94.83	2	2	50	2	2	97.92	2	2	50	0	0	No	OMA1	metalloendopeptidase OMA1, mitochondrial precursor	77146	TACSTD2	tumor-associated calcium signal transducer 2 precursor	107866	DAB1	disabled homolog 1	-219089	OMA1	metalloendopeptidase OMA1, mitochondrial precursor	11090	TACSTD2	tumor-associated calcium signal transducer 2 precursor	105794	MYSM1	histone H2A deubiquitinase MYSM1	185110
chr1:59456801-59457000	chr1_59457000	23.13	2	2	95.45	2	2	63.54	2	2	97.58	2	2	69.44	0	0	No	HSD52	(no description)	155579	LINC01135	(no description)	206078	JUN	transcription factor AP-1	-207115	LINC01135	(no description)	91516	HSD52	(no description)	140707	JUN	transcription factor AP-1	-210438
chr1:60239201-60239400	chr1_60239400	46.46	2	2	45.83	2	2	95.83	2	2	47.22	2	2	100	0	0	No	MIR4711	(no description)	-40332	HOOK1	protein Hook homolog 1	-41232	CYP2J2	cytochrome P450 2J2	153123	FGGY	FGGY carbohydrate kinase domain-containing protein isoform c	10898	MIR4711	(no description)	-40402	HOOK1	protein Hook homolog 1	-102750
chr1:60272201-60272400	chr1_60272400	25.15	4	4	52.08	4	4	84.47	4	4	62.3	4	3	94.7	1	1	No	HOOK1	protein Hook homolog 1	-8232	MIR4711	(no description)	-73332	CYP2J2	cytochrome P450 2J2	120123	FGGY	FGGY carbohydrate kinase domain-containing protein isoform c	43898	HOOK1	protein Hook homolog 1	-69750	MIR4711	(no description)	-73402
chr1:60992201-60992400	chr1_60992400	26.1	3	3	64.37	3	3	94.96	3	3	65.22	3	3	100	0	0	No	C1orf87	uncharacterized protein C1orf87	-452858	NFIA	nuclear factor 1 A-type isoform 3	-550645	CYP2J2	cytochrome P450 2J2	-599877	C1orf87	uncharacterized protein C1orf87	-536235	CYP2J2	cytochrome P450 2J2	-633321	HOOK1	protein Hook homolog 1	650250
chr1:61036801-61037000	chr1_61037000	28.54	3	3	100	3	3	64.73	3	3	99.29	3	3	57.36	0	0	No	C1orf87	uncharacterized protein C1orf87	-497458	NFIA	nuclear factor 1 A-type isoform 3	-506045	CYP2J2	cytochrome P450 2J2	-644477	C1orf87	uncharacterized protein C1orf87	-580835	RP5-833A20.1	(no description)	677716	CYP2J2	cytochrome P450 2J2	-677921
chr1:61170601-61170800	chr1_61170800	26.93	2	2	60.59	2	2	25	2	2	66.64	2	2	33.33	1	1	No	NFIA	nuclear factor 1 A-type isoform 3	-372245	RP5-833A20.1	(no description)	548490	C1orf87	uncharacterized protein C1orf87	-631258	RP5-833A20.1	(no description)	543916	C1orf87	uncharacterized protein C1orf87	-714635	NFIA	nuclear factor 1 A-type isoform 3	-757760
chr1:61172201-61172400	chr1_61172400	26.58	3	3	96.19	3	3	66.67	3	3	95.06	3	3	63.22	0	0	No	NFIA	nuclear factor 1 A-type isoform 3	-370645	RP5-833A20.1	(no description)	546890	C1orf87	uncharacterized protein C1orf87	-632858	RP5-833A20.1	(no description)	542316	C1orf87	uncharacterized protein C1orf87	-716235	NFIA	nuclear factor 1 A-type isoform 3	-756160
chr1:61280201-61280400	chr1_61280400	36.59	2	2	36.21	2	2	75.08	2	2	35	2	2	77.27	0.5	1	No	NFIA	nuclear factor 1 A-type isoform 3	-262645	RP5-833A20.1	(no description)	438890	C1orf87	uncharacterized protein C1orf87	-740858	RP5-833A20.1	(no description)	434316	NFIA	nuclear factor 1 A-type isoform 3	-648160	C1orf87	uncharacterized protein C1orf87	-824235
chr1:61816801-61817000	chr1_61817000	24.71	2	2	64.52	2	2	92.59	2	2	64.33	2	2	96.15	0	1	No	RP5-833A20.1	(no description)	-97710	NFIA	nuclear factor 1 A-type isoform 1	268921	MGC34796	(no description)	-303013	RP5-833A20.1	(no description)	-102284	NFIA	nuclear factor 1 A-type isoform 3	-111560	MGC34796	(no description)	-304900	NFIA
chr1:61977001-61977200	chr1_61977200	28.77	4	4	60.71	4	4	93.19	4	4	56.09	4	4	90.6	0	0	No	MGC34796	(no description)	-142813	TM2D1	TM2 domain-containing protein 1 precursor	213995	INADL	inaD-like protein	-231048	NFIA	nuclear factor 1 A-type isoform 1	48640	MGC34796	(no description)	-144700	TM2D1	TM2 domain-containing protein 1 precursor	169618
chr1:61987801-61988000	chr1_61988000	45.25	2	2	98.08	2	2	50	2	2	94.74	2	2	46.15	1	1	No	MGC34796	(no description)	-132013	TM2D1	TM2 domain-containing protein 1 precursor	203195	INADL	inaD-like protein	-220248	NFIA	nuclear factor 1 A-type isoform 1	59440	MGC34796	(no description)	-133900	TM2D1	TM2 domain-containing protein 1 precursor	158818
chr1:62349201-62349400	chr1_62349400	24.58	4	4	74.26	4	2	100	4	4	73	4	2	100	0	0	No	INADL	inaD-like protein	141152	TM2D1	TM2 domain-containing protein 1 precursor	-158205	MGC34796	(no description)	229387	TM2D1	TM2 domain-containing protein 1 precursor	-202582	MGC34796	(no description)	227500	INADL	inaD-like protein	-280291	INADL
chr1:63249201-63249400	chr1_63249400	38.91	3	3	56.24	3	3	14.6	3	3	57.63	3	3	12	1	1	No	ATG4C	cysteine protease ATG4C	-476	DOCK7	dedicator of cytokinesis protein 7 isoform 1	-95261	ANGPTL3	angiopoietin-related protein 3 preproprotein	186143	ATG4C	cysteine protease ATG4C	-81641	ANGPTL3	angiopoietin-related protein 3 preproprotein	177324	DOCK7	dedicator of cytokinesis protein 7 isoform 5	-199525
chr1:63355201-63355400	chr1_63355400	30.88	2	2	62.12	2	2	100	2	2	54.64	2	2	100	0	1	No	ATG4C	cysteine protease ATG4C	105524	DOCK7	dedicator of cytokinesis protein 7 isoform 1	-201261	ANGPTL3	angiopoietin-related protein 3 preproprotein	292143	ATG4C	cysteine protease ATG4C	24359	LINC00466	(no description)	269453	ANGPTL3	angiopoietin-related protein 3 preproprotein	283324
chr1:64093801-64094000	chr1_64094000	46.69	2	2	95.59	2	2	47.65	2	2	96.18	2	2	46.42	0	1	No	PGM1	phosphoglucomutase-1 isoform 2	5014	DLEU2L	(no description)	79250	EFCAB7	EF-hand calcium-binding domain-containing protein 7	104888	PGM1	phosphoglucomutase-1 isoform 3	-32016	EFCAB7	EF-hand calcium-binding domain-containing protein 7	55536	DLEU2L	(no description)	77593	PGM1
chr1:64111801-64112000	chr1_64112000	20.01	2	2	58.98	2	2	83.05	2	2	57.83	2	2	87.1	1	1	No	PGM1	phosphoglucomutase-1 isoform 2	23014	DLEU2L	(no description)	97250	EFCAB7	EF-hand calcium-binding domain-containing protein 7	122888	PGM1	phosphoglucomutase-1 isoform 3	-14016	EFCAB7	EF-hand calcium-binding domain-containing protein 7	73536	DLEU2L	(no description)	95593	PGM1
chr1:64213401-64213600	chr1_64213600	23.36	2	2	57.76	2	2	82.5	2	2	56.43	2	2	83.19	0.2	0	No	ROR1	tyrosine-protein kinase transmembrane receptor ROR1 isoform 1 precursor	-26189	PGM1	phosphoglucomutase-1 isoform 2	124614	DLEU2L	(no description)	198850	PGM1	phosphoglucomutase-1 isoform 2	87584	EFCAB7	EF-hand calcium-binding domain-containing protein 7	175136	DLEU2L	(no description)	197193
chr1:64820201-64820400	chr1_64820400	21.05	3	3	60.67	3	3	94.9	3	3	44.79	3	3	78	0	0	No	CACHD1	VWFA and cache domain-containing protein 1	-116175	UBE2U	ubiquitin-conjugating enzyme E2 U	150811	MIR4794	(no description)	-225229	UBE2U	ubiquitin-conjugating enzyme E2 U	110273	ROR1	tyrosine-protein kinase transmembrane receptor ROR1 isoform 1 precursor	173121	MIR4794	(no description)	-225304
chr1:65314801-65315000	chr1_65315000	20.11	2	2	90.7	2	2	65.22	2	2	98.21	2	2	72.45	1	1	No	RAVER2	ribonucleoprotein PTB-binding 2	104123	JAK1	tyrosine-protein kinase JAK1	117287	MIR3671	(no description)	208625	RAVER2	ribonucleoprotein PTB-binding 2	15986	JAK1	tyrosine-protein kinase JAK1	-15995	CACHD1	VWFA and cache domain-containing protein 1	156159	JAK1
chr1:65485601-65485800	chr1_65485800	44.91	2	2	89.08	2	2	37.65	2	2	88.36	2	2	40.58	0	0	No	MIR3671	(no description)	37825	MIR101-1	(no description)	38491	JAK1	tyrosine-protein kinase JAK1	-53513	MIR3671	(no description)	37737	MIR101-1	(no description)	38416	RAVER2	ribonucleoprotein PTB-binding 2	186786
chr1:65804401-65804600	chr1_65804600	35.37	2	2	88.46	2	2	48.28	2	2	84.79	2	2	46.43	0	0	No	DNAJC6	putative tyrosine-protein phosphatase auxilin isoform 1	29283	LEPROT	leptin receptor gene-related protein isoform 1	-81630	LEPR	leptin receptor isoform 1 precursor	-81834	DNAJC6	putative tyrosine-protein phosphatase auxilin isoform 2	-77052	LEPROT	leptin receptor gene-related protein isoform 3	-89192	AK4	adenylate kinase 4, mitochondrial	106672	DNAJC6
chr1:65813401-65813600	chr1_65813600	30.65	2	2	85.93	2	2	50	2	2	83.28	2	2	43.67	0	0	No	DNAJC6	putative tyrosine-protein phosphatase auxilin isoform 1	38283	LEPROT	leptin receptor gene-related protein isoform 1	-72630	LEPR	leptin receptor isoform 1 precursor	-72834	DNAJC6	putative tyrosine-protein phosphatase auxilin isoform 2	-68052	LEPROT	leptin receptor gene-related protein isoform 3	-80192	AK4	adenylate kinase 4, mitochondrial	115672	DNAJC6
chr1:65855801-65856000	chr1_65856000	24.76	2	2	85.98	2	2	50	2	2	97.22	2	2	47.92	1	1	No	LEPROT	leptin receptor gene-related protein isoform 1	-30230	LEPR	leptin receptor isoform 1 precursor	-30434	DNAJC6	putative tyrosine-protein phosphatase auxilin isoform 1	80683	DNAJC6	putative tyrosine-protein phosphatase auxilin isoform 2	-25652	LEPROT	leptin receptor gene-related protein isoform 3	-37792	AK4	adenylate kinase 4, mitochondrial	158072	DNAJC6
chr1:65856401-65856600	chr1_65856600	31.36	3	3	93.91	3	3	60	3	3	97.33	3	3	62.82	0	0	No	LEPROT	leptin receptor gene-related protein isoform 1	-29630	LEPR	leptin receptor isoform 1 precursor	-29834	DNAJC6	putative tyrosine-protein phosphatase auxilin isoform 1	81283	DNAJC6	putative tyrosine-protein phosphatase auxilin isoform 2	-25052	LEPROT	leptin receptor gene-related protein isoform 3	-37192	AK4	adenylate kinase 4, mitochondrial	158672	DNAJC6
chr1:66130201-66130400	chr1_66130400	35.82	4	4	88.1	4	4	49.51	4	4	85.05	4	4	45.8	0.2	0.2	No	PDE4B	cAMP-specific 3',5'-cyclic phosphodiesterase 4B isoform 1	-127892	LEPR	leptin receptor isoform 4 precursor	138929	LEPROT	leptin receptor gene-related protein isoform 2	243902	LEPR	leptin receptor isoform 1 precursor	27124	LEPROT	leptin receptor gene-related protein isoform 2	228610	DNAJC6	putative tyrosine-protein phosphatase auxilin isoform 3	248748
chr1:66169001-66169200	chr1_66169200	21.6	2	2	97.15	2	2	71.27	2	2	96.41	2	2	73.02	0	0	No	PDE4B	cAMP-specific 3',5'-cyclic phosphodiesterase 4B isoform 1	-89092	LEPR	leptin receptor isoform 4 precursor	177729	LEPROT	leptin receptor gene-related protein isoform 2	282702	LEPR	leptin receptor isoform 1 precursor	65924	LEPROT	leptin receptor gene-related protein isoform 2	267410	DNAJC6	putative tyrosine-protein phosphatase auxilin isoform 3	287548
chr1:66695401-66695600	chr1_66695600	24.57	2	2	62.97	2	2	88.3	2	2	62.01	2	2	87.77	0	0	No	PDE4B	cAMP-specific 3',5'-cyclic phosphodiesterase 4B isoform 2	-102292	PDE4B	cAMP-specific 3',5'-cyclic phosphodiesterase 4B isoform 3	237111	SGIP1	SH3-containing GRB2-like protein 3-interacting protein 1	-304324	PDE4B	cAMP-specific 3',5'-cyclic phosphodiesterase 4B isoform 1	-144762	MIR3117	(no description)	-398700	SGIP1	SH3-containing GRB2-like protein 3-interacting protein 1	-515268	PDE4B
chr1:66772601-66772800	chr1_66772800	22.7	4	4	33.85	4	4	59.38	4	4	32.87	4	4	62.18	1	1	No	PDE4B	cAMP-specific 3',5'-cyclic phosphodiesterase 4B isoform 2	-25092	SGIP1	SH3-containing GRB2-like protein 3-interacting protein 1	-227124	PDE4B	cAMP-specific 3',5'-cyclic phosphodiesterase 4B isoform 3	314311	PDE4B	cAMP-specific 3',5'-cyclic phosphodiesterase 4B isoform 1	-67562	MIR3117	(no description)	-321500	SGIP1	SH3-containing GRB2-like protein 3-interacting protein 1	-438068	PDE4B
chr1:66794601-66794800	chr1_66794800	21.2	2	2	86.63	2	2	61.06	2	2	90.54	2	2	65.81	0.5	1	No	PDE4B	cAMP-specific 3',5'-cyclic phosphodiesterase 4B isoform 2	-3092	SGIP1	SH3-containing GRB2-like protein 3-interacting protein 1	-205124	MIR3117	(no description)	-299422	PDE4B	cAMP-specific 3',5'-cyclic phosphodiesterase 4B isoform 1	-45562	MIR3117	(no description)	-299500	SGIP1	SH3-containing GRB2-like protein 3-interacting protein 1	-416068	PDE4B
chr1:67219401-67219600	chr1_67219600	22.62	2	2	50	2	2	77.62	2	2	44.44	2	2	76.79	1	1	No	TCTEX1D1	tctex1 domain-containing protein 1	1361	INSL5	insulin-like peptide INSL5 precursor	47442	MIR3117	(no description)	125378	SGIP1	SH3-containing GRB2-like protein 3-interacting protein 1	8732	TCTEX1D1	tctex1 domain-containing protein 1	-25230	INSL5	insulin-like peptide INSL5 precursor	43923	TCTEX1D1
chr1:67727601-67727800	chr1_67727800	23.84	2	2	46.32	2	2	83.56	2	2	55.06	2	2	100	0	0	No	IL12RB2	interleukin-12 receptor subunit beta-2 isoform a precursor	-45346	IL23R	interleukin-23 receptor precursor	95532	C1orf141	uncharacterized protein C1orf141 isoform 2	-127046	IL23R	interleukin-23 receptor precursor	2050	IL12RB2	interleukin-12 receptor subunit beta-2 isoform a precursor	-134883	SERBP1	plasminogen activator inhibitor 1 RNA-binding protein isoform 4	145792
chr1:68472201-68472400	chr1_68472400	22.64	3	3	63.43	3	3	93.14	3	3	55.86	3	3	92.88	0.5	0.5	No	DIRAS3	GTP-binding protein Di-Ras3	44160	GNG12	guanine nucleotide-binding protein G(I)/G(S)/G(O) subunit gamma-12 precursor	-173145	GNG12-AS1	(no description)	174330	DIRAS3	GTP-binding protein Di-Ras3	39344	WLS	protein wntless homolog isoform 2	91841	MIR1262	(no description)	176900	GNG12-AS1
chr1:68581801-68582000	chr1_68582000	22.01	3	3	87.53	3	3	61.26	3	3	82.32	3	3	55.42	0	0	No	DIRAS3	GTP-binding protein Di-Ras3	-65440	MIR1262	(no description)	67393	WLS	protein wntless homolog isoform 3	116329	WLS	protein wntless homolog isoform 3	9140	WLS	protein wntless homolog isoform 2	-17759	MIR1262	(no description)	67300	GNG12-AS1,WLS
chr1:68828401-68828600	chr1_68828600	28.38	2	2	100	2	2	50	2	2	88.89	2	2	50	1	1	No	RPE65	retinoid isomerohydrolase	87142	WLS	protein wntless homolog isoform 1 precursor	-130216	DEPDC1	DEP domain-containing protein 1A isoform a	134404	RPE65	retinoid isomerohydrolase	66006	DEPDC1	DEP domain-containing protein 1A isoform a	111334	GNG12-AS1	(no description)	159830
chr1:68902201-68902400	chr1_68902400	21.78	4	3	88.71	4	3	33.33	4	3	92.4	4	2	0	1	1	No	RPE65	retinoid isomerohydrolase	13342	DEPDC1	DEP domain-containing protein 1A isoform a	60604	WLS	protein wntless homolog isoform 1 precursor	-204016	RPE65	retinoid isomerohydrolase	-7794	DEPDC1	DEP domain-containing protein 1A isoform a	37534	GNG12-AS1	(no description)	233630	RPE65
chr1:68902401-68902600	chr1_68902600	39.24	2	2	88.35	2	2	45.71	2	2	91.35	2	2	43.02	1	1	No	RPE65	retinoid isomerohydrolase	13142	DEPDC1	DEP domain-containing protein 1A isoform a	60404	WLS	protein wntless homolog isoform 1 precursor	-204216	RPE65	retinoid isomerohydrolase	-7994	DEPDC1	DEP domain-containing protein 1A isoform a	37334	GNG12-AS1	(no description)	233830	RPE65
chr1:6986801-6987000	chr1_6987000	21.84	2	2	82.7	2	2	58.21	2	2	85.69	2	2	58.71	0	0	No	CAMTA1	(no description)	141517	LOC100505887	(no description)	199314	DNAJC11	dnaJ homolog subfamily C member 11	-224934	CAMTA1	(no description)	38639	LOC100505887	(no description)	196828	THAP3	THAP domain-containing protein 3 isoform 2	291254	CAMTA1
chr1:69901401-69901600	chr1_69901600	26.5	3	3	84.65	3	3	42.73	3	3	90.2	3	3	54.22	0	0	No	LRRC7	leucine-rich repeat-containing protein 7	-324357	PIN1P1	(no description)	-483504	LRRC40	leucine-rich repeat-containing protein 40	769861	PIN1P1	(no description)	-484500	LRRC7	leucine-rich repeat-containing protein 7	-687671	LRRC40	leucine-rich repeat-containing protein 40	708984
chr1:70864001-70864200	chr1_70864200	34.49	2	2	91.85	2	2	50	2	2	98.61	2	2	45.83	0	0	No	CTH	cystathionine gamma-lyase isoform 1	-12800	HHLA3	HERV-H LTR-associating protein 3 isoform 2	43608	ANKRD13C	ankyrin repeat domain-containing protein 13C	-43683	HHLA3	HERV-H LTR-associating protein 3 isoform 2	30395	CTH	cystathionine gamma-lyase isoform 1	-41434	ANKRD13C	ankyrin repeat domain-containing protein 13C	-139416
chr1:70898601-70898800	chr1_70898800	39.67	2	2	96.92	2	2	46.77	2	2	91.56	2	2	46.88	0	0	No	CTH	cystathionine gamma-lyase isoform 2	21800	HHLA3	HERV-H LTR-associating protein 3 isoform 2	78208	ANKRD13C	ankyrin repeat domain-containing protein 13C	-78283	CTH	cystathionine gamma-lyase isoform 1	-6834	HHLA3	HERV-H LTR-associating protein 3 isoform 2	64995	ANKRD13C	ankyrin repeat domain-containing protein 13C	-174016	CTH
chr1:71215001-71215200	chr1_71215200	21.68	2	2	85.9	2	2	46.67	2	2	77.33	2	2	47.37	0	0	No	ZRANB2-AS1	(no description)	-297088	PTGER3	(no description)	298391	MIR186	(no description)	318299	PTGER3	(no description)	102935	CTH	cystathionine gamma-lyase isoform 2	309566	ZRANB2	zinc finger Ran-binding domain-containing protein 2 isoform 1	313873
chr1:71443201-71443400	chr1_71443400	23.85	2	2	44.44	2	2	94.67	2	2	45.37	2	2	81.77	0	0	No	ZRANB2-AS1	(no description)	-68888	PTGER3	(no description)	70191	MIR186	(no description)	90099	PTGER3	prostaglandin E2 receptor EP3 subtype isoform 4	-6837	PTGER3	prostaglandin E2 receptor EP3 subtype isoform 5	28236	ZRANB2	zinc finger Ran-binding domain-containing protein 2 isoform 1	85673	PTGER3
chr1:71448801-71449000	chr1_71449000	47.11	2	2	30.6	2	2	82.63	2	2	34.91	2	2	85.39	1	1	No	ZRANB2-AS1	(no description)	-63288	PTGER3	(no description)	64591	MIR186	(no description)	84499	PTGER3	prostaglandin E2 receptor EP3 subtype isoform 4	-12437	PTGER3	prostaglandin E2 receptor EP3 subtype isoform 5	22636	ZRANB2	zinc finger Ran-binding domain-containing protein 2 isoform 1	80073	PTGER3
chr1:71489801-71490000	chr1_71490000	25.69	2	2	72.09	2	2	100	2	2	69.7	2	2	100	0	0	No	ZRANB2-AS1	(no description)	-22288	PTGER3	(no description)	23591	MIR186	(no description)	43499	PTGER3	prostaglandin E2 receptor EP3 subtype isoform 5	-18364	ZRANB2	zinc finger Ran-binding domain-containing protein 2 isoform 1	39073	ZRANB2-AS1	(no description)	-42965	PTGER3
chr1:71678801-71679000	chr1_71679000	22.19	3	3	69.3	3	3	93.75	3	3	70.09	3	3	96.39	0	1	No	ZRANB2-AS2	(no description)	131894	ZRANB2	zinc finger Ran-binding domain-containing protein 2 isoform 2	-131928	MIR186	(no description)	-145501	ZRANB2-AS2	(no description)	-24506	MIR186	(no description)	-145587	ZRANB2-AS1	(no description)	146035	ZRANB2-AS2
chr1:71808601-71808800	chr1_71808800	40.92	2	2	89.13	2	2	47.44	2	2	88.33	2	2	46.81	0	0	No	ZRANB2-AS2	(no description)	261694	ZRANB2	zinc finger Ran-binding domain-containing protein 2 isoform 2	-261728	MIR186	(no description)	-275301	NEGR1	neuronal growth regulator 1 precursor	59924	ZRANB2-AS2	(no description)	105294	MIR186	(no description)	-275387
chr1:71937001-71937200	chr1_71937200	23.67	3	3	87.96	3	3	60.38	3	3	92.78	3	3	62.92	0	0	No	NEGR1-IT1	(no description)	365595	ZRANB2-AS2	(no description)	390094	ZRANB2	zinc finger Ran-binding domain-containing protein 2 isoform 2	-390128	NEGR1	neuronal growth regulator 1 precursor	-68476	ZRANB2-AS2	(no description)	233694	NEGR1-IT1	(no description)	322814	NEGR1
chr1:72915801-72916000	chr1_72916000	25.05	2	2	48.06	2	2	81.94	2	2	51.21	2	2	92.14	1	1	No	NEGR1	neuronal growth regulator 1 precursor	-167623	NEGR1-IT1	(no description)	-613205	ZRANB2-AS2	(no description)	1368894	NEGR1-IT1	(no description)	-655986	NEGR1	neuronal growth regulator 1 precursor	-1047276	ZRANB2-AS2	(no description)	1212494
chr1:74148401-74148600	chr1_74148600	24.45	3	3	80.16	3	3	44.58	3	3	85.69	3	3	53.86	0	1	No	LRRIQ3	leucine-rich repeat and IQ domain-containing protein 3	515371	FPGT	fucose-1-phosphate guanylyltransferase isoform 1	-515395	FPGT-TNNI3K	FPGT-TNNI3K fusion protein isoform b	-515395	LRRIQ3	leucine-rich repeat and IQ domain-containing protein 3	343201	FPGT	fucose-1-phosphate guanylyltransferase isoform 1	-525886	FPGT-TNNI3K	FPGT-TNNI3K fusion protein isoform b	-782109
chr1:74215401-74215600	chr1_74215600	25.36	2	2	73.02	2	2	45.04	2	2	76.67	2	2	48.48	0	0	No	LRRIQ3	leucine-rich repeat and IQ domain-containing protein 3	448371	FPGT	fucose-1-phosphate guanylyltransferase isoform 1	-448395	FPGT-TNNI3K	FPGT-TNNI3K fusion protein isoform b	-448395	LRRIQ3	leucine-rich repeat and IQ domain-containing protein 3	276201	FPGT	fucose-1-phosphate guanylyltransferase isoform 1	-458886	FPGT-TNNI3K	FPGT-TNNI3K fusion protein isoform b	-715109
chr1:74346201-74346400	chr1_74346400	24.12	2	2	33.27	2	2	59.73	2	2	31.86	2	2	57.62	1	1	No	LRRIQ3	leucine-rich repeat and IQ domain-containing protein 3	317571	FPGT	fucose-1-phosphate guanylyltransferase isoform 1	-317595	FPGT-TNNI3K	FPGT-TNNI3K fusion protein isoform b	-317595	LRRIQ3	leucine-rich repeat and IQ domain-containing protein 3	145401	FPGT	fucose-1-phosphate guanylyltransferase isoform 1	-328086	FPGT-TNNI3K	FPGT-TNNI3K fusion protein isoform b	-584309
chr1:7524601-7524800	chr1_7524800	43.66	2	2	91.11	2	2	46.15	2	2	89.6	2	2	44.83	0	0	No	VAMP3	vesicle-associated membrane protein 3	-306628	PER3	period circadian protein homolog 3	-320062	UTS2	urotensin-2 isoform b preproprotein	388404	CAMTA1	calmodulin-binding transcription activator 1 isoform 1	-305066	VAMP3	vesicle-associated membrane protein 3	-316792	PER3	period circadian protein homolog 3	-380537	CAMTA1
chr1:7552801-7553000	chr1_7553000	22.26	13	13	96.65	13	10	72.75	13	13	97.07	13	13	71.08	0	0	No	VAMP3	vesicle-associated membrane protein 3	-278428	PER3	period circadian protein homolog 3	-291862	UTS2	urotensin-2 isoform b preproprotein	360204	CAMTA1	calmodulin-binding transcription activator 1 isoform 1	-276866	VAMP3	vesicle-associated membrane protein 3	-288592	PER3	period circadian protein homolog 3	-352337	CAMTA1
chr1:75555201-75555400	chr1_75555400	20.24	2	2	86.46	2	2	53.21	2	2	73.76	2	2	43.81	1	1	No	LHX8	LIM/homeobox protein Lhx8 isoform 1	-38818	CRYZ	quinone oxidoreductase isoform c	-356208	TYW3	(no description)	356439	LHX8	LIM/homeobox protein Lhx8 isoform 2	-71918	SLC44A5	choline transporter-like protein 5 isoform B	112515	TYW3	(no description)	322940
chr1:7558201-7558400	chr1_7558400	29.79	3	3	98.49	3	3	62.86	3	3	95.93	3	3	63.61	0	1	No	VAMP3	vesicle-associated membrane protein 3	-273028	PER3	period circadian protein homolog 3	-286462	UTS2	urotensin-2 isoform b preproprotein	354804	CAMTA1	calmodulin-binding transcription activator 1 isoform 1	-271466	VAMP3	vesicle-associated membrane protein 3	-283192	PER3	period circadian protein homolog 3	-346937	CAMTA1
chr1:75714001-75714200	chr1_75714200	28.37	2	2	62.03	2	2	91.96	2	2	59.86	2	2	89.9	1	1	No	LHX8	LIM/homeobox protein Lhx8 isoform 2	113534	SLC44A5	choline transporter-like protein 5 isoform A	362699	ACADM	medium-chain specific acyl-CoA dehydrogenase, mitochondrial isoform d precursor	-475931	SLC44A5	choline transporter-like protein 5 isoform A	-42026	LHX8	LIM/homeobox protein Lhx8 isoform 1	86882	TYW3	(no description)	481740	SLC44A5
chr1:76612201-76612400	chr1_76612400	21.42	2	2	67.43	2	2	30.3	2	2	85.66	2	2	50	1	1	No	ST6GALNAC3	alpha-N-acetylgalactosaminide alpha-2,6-sialyltransferase 3 isoform 1	71912	ASB17	(no description)	-214184	MSH4	mutS protein homolog 4	349745	ASB17	(no description)	-227743	MSH4	mutS protein homolog 4	233377	RABGGTB	geranylgeranyl transferase type-2 subunit beta	351525	ST6GALNAC3
chr1:77004601-77004800	chr1_77004800	22.31	2	2	50	2	2	86.67	2	2	46.88	2	2	77.27	1	1	No	ST6GALNAC5	alpha-N-acetylgalactosaminide alpha-2,6-sialyltransferase 5	-328485	ST6GALNAC3	alpha-N-acetylgalactosaminide alpha-2,6-sialyltransferase 3 isoform 1	464312	MIR7156	(no description)	-521127	ST6GALNAC3	alpha-N-acetylgalactosaminide alpha-2,6-sialyltransferase 3 isoform 2	-38192	MIR7156	(no description)	-521187	ST6GALNAC5	alpha-N-acetylgalactosaminide alpha-2,6-sialyltransferase 5	-525037	ST6GALNAC3
chr1:77107801-77108000	chr1_77108000	24.69	3	3	50.16	3	3	83.48	3	3	55.26	3	3	93.96	0	0	No	ST6GALNAC5	alpha-N-acetylgalactosaminide alpha-2,6-sialyltransferase 5	-225285	MIR7156	(no description)	-417927	ST6GALNAC3	alpha-N-acetylgalactosaminide alpha-2,6-sialyltransferase 3 isoform 1	567512	ST6GALNAC3	alpha-N-acetylgalactosaminide alpha-2,6-sialyltransferase 3 isoform 1	11231	MIR7156	(no description)	-417987	ST6GALNAC5	alpha-N-acetylgalactosaminide alpha-2,6-sialyltransferase 5	-421837
chr1:77165001-77165200	chr1_77165200	22.33	3	3	94.28	3	3	60.08	3	3	89.16	3	3	61.65	0	0	No	ST6GALNAC5	alpha-N-acetylgalactosaminide alpha-2,6-sialyltransferase 5	-168085	MIR7156	(no description)	-360727	PIGK	GPI-anchor transamidase precursor	520032	ST6GALNAC3	alpha-N-acetylgalactosaminide alpha-2,6-sialyltransferase 3 isoform 1	68431	MIR7156	(no description)	-360787	ST6GALNAC5	alpha-N-acetylgalactosaminide alpha-2,6-sialyltransferase 5	-364637
chr1:77308401-77308600	chr1_77308600	24.37	2	2	44.44	2	2	73.81	2	2	50	2	2	78.48	1	1	No	ST6GALNAC5	alpha-N-acetylgalactosaminide alpha-2,6-sialyltransferase 5	-24685	MIR7156	(no description)	-217327	PIGK	GPI-anchor transamidase precursor	376632	ST6GALNAC3	alpha-N-acetylgalactosaminide alpha-2,6-sialyltransferase 3 isoform 1	211831	MIR7156	(no description)	-217387	ST6GALNAC5	alpha-N-acetylgalactosaminide alpha-2,6-sialyltransferase 5	-221237
chr1:77436801-77437000	chr1_77437000	33.04	5	5	1.6	5	5	55.63	5	5	3.32	5	5	78.07	0	1	No	MIR7156	(no description)	-88927	ST6GALNAC5	alpha-N-acetylgalactosaminide alpha-2,6-sialyltransferase 5	103715	PIGK	GPI-anchor transamidase precursor	248232	MIR7156	(no description)	-88987	ST6GALNAC5	alpha-N-acetylgalactosaminide alpha-2,6-sialyltransferase 5	-92837	PIGK	GPI-anchor transamidase precursor	117766	ST6GALNAC5
chr1:77463601-77463800	chr1_77463800	37.9	3	3	88.94	3	3	41.19	3	3	100	3	3	43.4	0	1	No	MIR7156	(no description)	-62127	ST6GALNAC5	alpha-N-acetylgalactosaminide alpha-2,6-sialyltransferase 5	130515	PIGK	GPI-anchor transamidase precursor	221432	MIR7156	(no description)	-62187	ST6GALNAC5	alpha-N-acetylgalactosaminide alpha-2,6-sialyltransferase 5	-66037	PIGK	GPI-anchor transamidase precursor	90966	ST6GALNAC5
chr1:77974401-77974600	chr1_77974600	44.16	4	4	93.25	4	4	45.5	4	4	96.59	4	4	43.23	0	0	No	ZZZ3	ZZ-type zinc finger-containing protein 3	173843	AK5	adenylate kinase isoenzyme 5 isoform 2	226214	USP33	ubiquitin carboxyl-terminal hydrolase 33 isoform 2	251064	AK5	adenylate kinase isoenzyme 5 isoform 1	-51154	ZZZ3	ZZ-type zinc finger-containing protein 3	55689	USP33	ubiquitin carboxyl-terminal hydrolase 33 isoform 2	187173	AK5
chr1:78003601-78003800	chr1_78003800	24.77	2	2	70.8	2	2	37.04	2	2	83.04	2	2	47.73	0	0	No	ZZZ3	ZZ-type zinc finger-containing protein 3	144643	USP33	ubiquitin carboxyl-terminal hydrolase 33 isoform 2	221864	FAM73A	protein FAM73A isoform 1	-241608	AK5	adenylate kinase isoenzyme 5 isoform 1	-21954	ZZZ3	ZZ-type zinc finger-containing protein 3	26489	USP33	ubiquitin carboxyl-terminal hydrolase 33 isoform 2	157973	AK5
chr1:78012401-78012600	chr1_78012600	32.55	2	2	80.1	2	2	44.23	2	2	84.7	2	2	48.57	1	1	No	ZZZ3	ZZ-type zinc finger-containing protein 3	135843	USP33	ubiquitin carboxyl-terminal hydrolase 33 isoform 2	213064	FAM73A	protein FAM73A isoform 1	-232808	AK5	adenylate kinase isoenzyme 5 isoform 1	-13154	ZZZ3	ZZ-type zinc finger-containing protein 3	17689	USP33	ubiquitin carboxyl-terminal hydrolase 33 isoform 2	149173	AK5
chr1:78023001-78023200	chr1_78023200	20.73	3	3	96.49	3	3	57.78	3	3	88.89	3	3	60.3	1	1	No	ZZZ3	ZZ-type zinc finger-containing protein 3	125243	USP33	ubiquitin carboxyl-terminal hydrolase 33 isoform 2	202464	FAM73A	protein FAM73A isoform 1	-222208	AK5	adenylate kinase isoenzyme 5 isoform 1	-2554	ZZZ3	ZZ-type zinc finger-containing protein 3	7089	USP33	ubiquitin carboxyl-terminal hydrolase 33 isoform 2	138573	AK5
chr1:78126001-78126200	chr1_78126200	20.41	2	2	73.08	2	2	100	2	2	65	2	2	95.5	0	1	No	ZZZ3	ZZ-type zinc finger-containing protein 3	22243	USP33	ubiquitin carboxyl-terminal hydrolase 33 isoform 2	99464	FAM73A	protein FAM73A isoform 1	-119208	USP33	ubiquitin carboxyl-terminal hydrolase 33 isoform 2	35573	ZZZ3	ZZ-type zinc finger-containing protein 3	-95911	AK5	adenylate kinase isoenzyme 5 isoform 2	100446	ZZZ3
chr1:78251801-78252000	chr1_78252000	35.32	2	2	88.97	2	2	40	2	2	90.78	2	2	48.21	0	0	No	FAM73A	protein FAM73A isoform 2	6592	USP33	ubiquitin carboxyl-terminal hydrolase 33 isoform 3	-26336	NEXN	nexilin isoform 2	-102299	USP33	ubiquitin carboxyl-terminal hydrolase 33 isoform 3	-74563	FAM73A	protein FAM73A isoform 1	-93325	NEXN-AS1	(no description)	95132	FAM73A
chr1:78331201-78331400	chr1_78331400	24.1	2	2	86.74	2	2	50	2	2	100	2	2	50	1	1	No	NEXN	nexilin isoform 2	-22899	NEXN-AS1	(no description)	23924	FAM73A	protein FAM73A isoform 2	85992	FAM73A	protein FAM73A isoform 1	-13925	NEXN-AS1	(no description)	15732	NEXN	nexilin isoform 2	-78278	FAM73A
chr1:78537401-78537600	chr1_78537600	26.99	3	3	55.01	3	3	88.88	3	3	53.68	3	3	95.85	0	0	No	GIPC2	PDZ domain-containing protein GIPC2	25912	DNAJB4	dnaJ homolog subfamily B member 4	66865	FUBP1	far upstream element-binding protein 1	-92723	DNAJB4	dnaJ homolog subfamily B member 4	54505	GIPC2	PDZ domain-containing protein GIPC2	-65612	FUBP1	far upstream element-binding protein 1	-123910	GIPC2
chr1:78587201-78587400	chr1_78587400	22.97	5	5	72.85	5	4	44.87	5	5	67.62	5	4	38.22	0	0	No	GIPC2	PDZ domain-containing protein GIPC2	75712	MGC27382	(no description)	-107982	DNAJB4	dnaJ homolog subfamily B member 4	116665	GIPC2	PDZ domain-containing protein GIPC2	-15812	DNAJB4	dnaJ homolog subfamily B member 4	104305	FUBP1	far upstream element-binding protein 1	-173710	GIPC2
chr1:78619001-78619200	chr1_78619200	27.51	2	2	44.55	2	2	73.85	2	2	45.45	2	2	76	1	1	No	MGC27382	(no description)	-76182	GIPC2	PDZ domain-containing protein GIPC2	107512	DNAJB4	dnaJ homolog subfamily B member 4	148465	GIPC2	PDZ domain-containing protein GIPC2	15988	DNAJB4	dnaJ homolog subfamily B member 4	136105	FUBP1	far upstream element-binding protein 1	-205510
chr1:78619601-78619800	chr1_78619800	25.82	2	2	45.19	2	2	76.79	2	2	37.84	2	2	72.06	1	1	No	MGC27382	(no description)	-75582	GIPC2	PDZ domain-containing protein GIPC2	108112	DNAJB4	dnaJ homolog subfamily B member 4	149065	GIPC2	PDZ domain-containing protein GIPC2	16588	DNAJB4	dnaJ homolog subfamily B member 4	136705	FUBP1	far upstream element-binding protein 1	-206110
chr1:78937201-78937400	chr1_78937400	35.48	3	3	43.16	3	3	79.69	3	3	42.12	3	3	80.13	0	0	No	PTGFR	prostaglandin F2-alpha receptor isoform a precursor	-19427	IFI44L	interferon-induced protein 44-like	-148787	IFI44	interferon-induced protein 44	-178176	PTGFR	prostaglandin F2-alpha receptor isoform a precursor	-69086	MGC27382	(no description)	102153	IFI44L	interferon-induced protein 44-like	-174530
chr1:79073801-79074000	chr1_79074000	38.68	2	2	4	2	2	63.51	2	2	15.79	2	2	65.14	0	0	No	IFI44L	interferon-induced protein 44-like	-12187	IFI44	interferon-induced protein 44	-41576	PTGFR	prostaglandin F2-alpha receptor isoform b precursor	117173	IFI44L	interferon-induced protein 44-like	-37930	IFI44	interferon-induced protein 44	-55863	PTGFR	prostaglandin F2-alpha receptor isoform b precursor	67514
chr1:79164801-79165000	chr1_79165000	33.05	2	2	38.04	2	2	81	2	2	32.93	2	2	90.12	0	0	No	IFI44	interferon-induced protein 44	49424	IFI44L	interferon-induced protein 44-like	78813	PTGFR	prostaglandin F2-alpha receptor isoform b precursor	208173	IFI44	interferon-induced protein 44	35137	IFI44L	interferon-induced protein 44-like	53070	PTGFR	prostaglandin F2-alpha receptor isoform b precursor	158514
chr1:79167401-79167600	chr1_79167600	25.96	3	3	50.17	3	3	84.7	3	3	49.9	3	3	80.09	0	0	No	IFI44	interferon-induced protein 44	52024	IFI44L	interferon-induced protein 44-like	81413	PTGFR	prostaglandin F2-alpha receptor isoform b precursor	210773	IFI44	interferon-induced protein 44	37737	IFI44L	interferon-induced protein 44-like	55670	PTGFR	prostaglandin F2-alpha receptor isoform b precursor	161114
chr1:79204801-79205000	chr1_79205000	35.17	2	2	79.49	2	2	42.5	2	2	79.91	2	2	40.62	0.5	0.5	No	IFI44	interferon-induced protein 44	89424	IFI44L	interferon-induced protein 44-like	118813	PTGFR	prostaglandin F2-alpha receptor isoform b precursor	248173	IFI44	interferon-induced protein 44	75137	IFI44L	interferon-induced protein 44-like	93070	ELTD1	EGF, latrophilin and seven transmembrane domain-containing protein 1 precursor	150548
chr1:79220601-79220800	chr1_79220800	45.37	2	2	47.92	2	2	95.45	2	2	45.45	2	2	94.94	1	1	No	IFI44	interferon-induced protein 44	105224	IFI44L	interferon-induced protein 44-like	134613	ELTD1	EGF, latrophilin and seven transmembrane domain-containing protein 1 precursor	251795	IFI44	interferon-induced protein 44	90937	IFI44L	interferon-induced protein 44-like	108870	ELTD1	EGF, latrophilin and seven transmembrane domain-containing protein 1 precursor	134748
chr1:79504601-79504800	chr1_79504800	34.52	2	2	41.79	2	2	86.78	2	2	46.12	2	2	85.07	0	0	No	ELTD1	EGF, latrophilin and seven transmembrane domain-containing protein 1 precursor	-32205	IFI44	interferon-induced protein 44	389224	IFI44L	interferon-induced protein 44-like	418613	ELTD1	EGF, latrophilin and seven transmembrane domain-containing protein 1 precursor	-149252	IFI44	interferon-induced protein 44	374937	IFI44L	interferon-induced protein 44-like	392870
chr1:80109201-80109400	chr1_80109400	30.48	2	2	40.91	2	2	90.84	2	2	48	2	2	86.29	0.4	0	No	ELTD1	EGF, latrophilin and seven transmembrane domain-containing protein 1 precursor	-636805	IFI44	interferon-induced protein 44	993824	IFI44L	interferon-induced protein 44-like	1023213	ELTD1	EGF, latrophilin and seven transmembrane domain-containing protein 1 precursor	-753852	IFI44	interferon-induced protein 44	979537	IFI44L	interferon-induced protein 44-like	997470
chr1:80391801-80392000	chr1_80392000	24.07	2	2	97.29	2	2	70.06	2	2	93.28	2	2	66.32	1	1	No	ELTD1	EGF, latrophilin and seven transmembrane domain-containing protein 1 precursor	-919405	IFI44	interferon-induced protein 44	1276424	IFI44L	interferon-induced protein 44-like	1305813	ELTD1	EGF, latrophilin and seven transmembrane domain-containing protein 1 precursor	-1036452	IFI44	interferon-induced protein 44	1262137	IFI44L	interferon-induced protein 44-like	1280070
chr1:8061601-8061800	chr1_8061800	26.02	6	6	93.04	6	6	65.26	6	6	91.13	6	6	63.69	0	0	No	ERRFI1	ERBB receptor feedback inhibitor 1	24693	PARK7	protein DJ-1	39987	TNFRSF9	tumor necrosis factor receptor superfamily member 9 precursor	-58475	ERRFI1	ERBB receptor feedback inhibitor 1	10078	PARK7	protein DJ-1	16358	TNFRSF9	tumor necrosis factor receptor superfamily member 9 precursor	-85770
chr1:80803001-80803200	chr1_80803200	27.85	2	2	98.33	2	2	62.61	2	2	92.59	2	2	60	0	0	No	ELTD1	EGF, latrophilin and seven transmembrane domain-containing protein 1 precursor	-1330605	LPHN2	latrophilin-2 precursor	-1462981	IFI44	interferon-induced protein 44	1687624	ELTD1	EGF, latrophilin and seven transmembrane domain-containing protein 1 precursor	-1447652	LPHN2	latrophilin-2 precursor	-1655007	IFI44	interferon-induced protein 44	1673337
chr1:80804001-80804200	chr1_80804200	26.16	2	2	96.43	2	2	55.5	2	2	95.95	2	2	39.88	0	0	No	ELTD1	EGF, latrophilin and seven transmembrane domain-containing protein 1 precursor	-1331605	LPHN2	latrophilin-2 precursor	-1461981	IFI44	interferon-induced protein 44	1688624	ELTD1	EGF, latrophilin and seven transmembrane domain-containing protein 1 precursor	-1448652	LPHN2	latrophilin-2 precursor	-1654007	IFI44	interferon-induced protein 44	1674337
chr1:80865401-80865600	chr1_80865600	30.29	2	2	88.77	2	2	47.55	2	2	92.14	2	2	55.36	0	0	No	ELTD1	EGF, latrophilin and seven transmembrane domain-containing protein 1 precursor	-1393005	LPHN2	latrophilin-2 precursor	-1400581	IFI44	interferon-induced protein 44	1750024	ELTD1	EGF, latrophilin and seven transmembrane domain-containing protein 1 precursor	-1510052	LPHN2	latrophilin-2 precursor	-1592607	IFI44	interferon-induced protein 44	1735737
chr1:8094801-8095000	chr1_8095000	27.59	2	2	65.48	2	2	95.4	2	2	65.38	2	2	97.92	0	0	No	ERRFI1	ERBB receptor feedback inhibitor 1	-8507	PARK7	protein DJ-1	73187	TNFRSF9	tumor necrosis factor receptor superfamily member 9 precursor	-91675	ERRFI1	ERBB receptor feedback inhibitor 1	-23122	PARK7	protein DJ-1	49558	TNFRSF9	tumor necrosis factor receptor superfamily member 9 precursor	-118970
chr1:81041801-81042000	chr1_81042000	26.13	2	2	56.42	2	2	87.25	2	2	50.98	2	2	85.71	0	0	No	LPHN2	latrophilin-2 precursor	-1224181	ELTD1	EGF, latrophilin and seven transmembrane domain-containing protein 1 precursor	-1569405	IFI44	interferon-induced protein 44	1926424	LPHN2	latrophilin-2 precursor	-1416207	ELTD1	EGF, latrophilin and seven transmembrane domain-containing protein 1 precursor	-1686452	IFI44	interferon-induced protein 44	1912137
chr1:81892801-81893000	chr1_81893000	22.7	5	5	94.29	5	5	65.66	5	5	90.65	5	5	64.78	0.3	0.3	Yes	LPHN2	latrophilin-2 precursor	-373181	ELTD1	EGF, latrophilin and seven transmembrane domain-containing protein 1 precursor	-2420405	MIR548AP	(no description)	2486159	LPHN2	latrophilin-2 precursor	-565207	MIR548AP	(no description)	2366697	TTLL7	tubulin polyglutamylase TTLL7	2442156
chr1:81913801-81914000	chr1_81914000	27	4	4	78.58	4	4	47.66	4	4	76.61	4	4	42.97	1	1	No	LPHN2	latrophilin-2 precursor	-352181	ELTD1	EGF, latrophilin and seven transmembrane domain-containing protein 1 precursor	-2441405	MIR548AP	(no description)	2465159	LPHN2	latrophilin-2 precursor	-544207	MIR548AP	(no description)	2345697	TTLL7	tubulin polyglutamylase TTLL7	2421156
chr1:8208801-8209000	chr1_8209000	21.5	2	2	100	2	2	74.32	2	2	98.48	2	2	75.35	0	0	No	ERRFI1	ERBB receptor feedback inhibitor 1	-122507	SLC45A1	proton-associated sugar transporter A	-175489	PARK7	protein DJ-1	187187	ERRFI1	ERBB receptor feedback inhibitor 1	-137122	PARK7	protein DJ-1	163558	SLC45A1	proton-associated sugar transporter A	-195327
chr1:8222001-8222200	chr1_8222200	21.52	2	2	46.28	2	2	69.02	2	2	47.37	2	2	69.74	1	1	No	ERRFI1	ERBB receptor feedback inhibitor 1	-135707	SLC45A1	proton-associated sugar transporter A	-162289	PARK7	protein DJ-1	200387	ERRFI1	ERBB receptor feedback inhibitor 1	-150322	PARK7	protein DJ-1	176758	SLC45A1	proton-associated sugar transporter A	-182127
chr1:8224601-8224800	chr1_8224800	26.97	4	4	47.06	4	4	81.32	4	2	50	4	2	80	0	0	No	ERRFI1	ERBB receptor feedback inhibitor 1	-138307	SLC45A1	proton-associated sugar transporter A	-159689	PARK7	protein DJ-1	202987	ERRFI1	ERBB receptor feedback inhibitor 1	-152922	PARK7	protein DJ-1	179358	SLC45A1	proton-associated sugar transporter A	-179527
chr1:82380801-82381000	chr1_82381000	24.53	2	2	31.91	2	2	59.42	2	2	35.9	2	2	63.57	1	0	No	LPHN2	latrophilin-2 precursor	114819	MIR548AP	(no description)	1998159	TTLL7	tubulin polyglutamylase TTLL7	2083933	LPHN2	latrophilin-2 precursor	-77207	MIR548AP	(no description)	1878697	TTLL7	tubulin polyglutamylase TTLL7	1954156	LPHN2
chr1:82534801-82535000	chr1_82535000	21.66	2	2	93.81	2	2	68.27	2	2	90.51	2	2	66.25	1	1	No	LPHN2	latrophilin-2 precursor	268819	MIR548AP	(no description)	1844159	TTLL7	tubulin polyglutamylase TTLL7	1929933	LPHN2	latrophilin-2 precursor	76793	MIR548AP	(no description)	1724697	TTLL7	tubulin polyglutamylase TTLL7	1800156
chr1:82701001-82701200	chr1_82701200	20.47	2	2	71.21	2	2	97.14	2	2	63.89	2	2	91.15	0	0	No	LPHN2	latrophilin-2 precursor	435019	MIR548AP	(no description)	1677959	TTLL7	tubulin polyglutamylase TTLL7	1763733	LPHN2	latrophilin-2 precursor	242993	MIR548AP	(no description)	1558497	TTLL7	tubulin polyglutamylase TTLL7	1633956
chr1:82883201-82883400	chr1_82883400	23.01	2	2	93.94	2	2	65.4	2	2	93.75	2	2	68.15	1	1	No	LPHN2	latrophilin-2 precursor	617219	MIR548AP	(no description)	1495759	TTLL7	tubulin polyglutamylase TTLL7	1581533	LPHN2	latrophilin-2 precursor	425193	MIR548AP	(no description)	1376297	TTLL7	tubulin polyglutamylase TTLL7	1451756
chr1:83136801-83137000	chr1_83137000	35.02	3	3	51.57	3	3	98.25	3	3	50.48	3	3	91.51	0	0	No	LPHN2	latrophilin-2 precursor	870819	MIR548AP	(no description)	1242159	TTLL7	tubulin polyglutamylase TTLL7	1327933	LPHN2	latrophilin-2 precursor	678793	MIR548AP	(no description)	1122697	TTLL7	tubulin polyglutamylase TTLL7	1198156
chr1:83180601-83180800	chr1_83180800	33.58	2	2	47	2	2	94.54	2	2	29.2	2	2	82.94	0	0	No	LPHN2	latrophilin-2 precursor	914619	MIR548AP	(no description)	1198359	TTLL7	tubulin polyglutamylase TTLL7	1284133	LPHN2	latrophilin-2 precursor	722593	MIR548AP	(no description)	1078897	TTLL7	tubulin polyglutamylase TTLL7	1154356
chr1:83198801-83199000	chr1_83199000	27.63	3	3	66.67	3	3	98.04	3	3	61.9	3	3	95.04	0	0	No	LPHN2	latrophilin-2 precursor	932819	MIR548AP	(no description)	1180159	TTLL7	tubulin polyglutamylase TTLL7	1265933	LPHN2	latrophilin-2 precursor	740793	MIR548AP	(no description)	1060697	TTLL7	tubulin polyglutamylase TTLL7	1136156
chr1:83202201-83202400	chr1_83202400	26.05	2	2	96.64	2	2	66.22	2	2	94.52	2	2	61.01	0.3	1	No	LPHN2	latrophilin-2 precursor	936219	MIR548AP	(no description)	1176759	TTLL7	tubulin polyglutamylase TTLL7	1262533	LPHN2	latrophilin-2 precursor	744193	MIR548AP	(no description)	1057297	TTLL7	tubulin polyglutamylase TTLL7	1132756
chr1:83318001-83318200	chr1_83318200	23.14	2	2	63.69	2	2	88.15	2	2	63.69	2	2	89.59	0	1	No	LPHN2	latrophilin-2 precursor	1052019	MIR548AP	(no description)	1060959	TTLL7	tubulin polyglutamylase TTLL7	1146733	LPHN2	latrophilin-2 precursor	859993	MIR548AP	(no description)	941497	TTLL7	tubulin polyglutamylase TTLL7	1016956
chr1:83403601-83403800	chr1_83403800	30.05	2	2	94.39	2	2	46.15	2	2	83.21	2	2	43.33	0	0	No	MIR548AP	(no description)	975359	TTLL7	tubulin polyglutamylase TTLL7	1061133	LPHN2	latrophilin-2 precursor	1137619	MIR548AP	(no description)	855897	TTLL7	tubulin polyglutamylase TTLL7	931356	LPHN2	latrophilin-2 precursor	945593
chr1:83826601-83826800	chr1_83826800	34.35	2	2	93.07	2	2	47.62	2	2	85.65	2	2	45	1	1	Yes	MIR548AP	(no description)	552359	TTLL7	tubulin polyglutamylase TTLL7	638133	PRKACB	cAMP-dependent protein kinase catalytic subunit beta isoform 2	-717044	MIR548AP	(no description)	432897	TTLL7	tubulin polyglutamylase TTLL7	508356	PRKACB	cAMP-dependent protein kinase catalytic subunit beta isoform 3	-844279
chr1:84320801-84321000	chr1_84321000	29.21	2	2	64.91	2	2	95.55	2	2	63.29	2	2	95.25	1	1	No	MIR548AP	(no description)	58159	TTLL7	tubulin polyglutamylase TTLL7	143933	PRKACB	cAMP-dependent protein kinase catalytic subunit beta isoform 2	-222844	TTLL7	tubulin polyglutamylase TTLL7	14156	MIR548AP	(no description)	-61303	PRKACB	cAMP-dependent protein kinase catalytic subunit beta isoform 3	-350079	MIR548AP
chr1:85138601-85138800	chr1_85138800	20.29	4	3	63.47	4	3	84.62	4	3	62.68	4	4	85.21	1	1	No	SSX2IP	afadin- and alpha-actinin-binding protein isoform 2	17451	C1orf180	(no description)	-37997	CTBS	di-N-acetylchitobiase precursor	-98537	SSX2IP	afadin- and alpha-actinin-binding protein isoform 1	-29311	C1orf180	(no description)	-44788	CTBS	di-N-acetylchitobiase precursor	-119897	SSX2IP
chr1:85178601-85178800	chr1_85178800	24.57	2	2	94.74	2	2	62.59	2	2	91.82	2	2	64.17	1	1	No	SSX2IP	afadin- and alpha-actinin-binding protein isoform 1	-22460	C1orf180	(no description)	-77997	CTBS	di-N-acetylchitobiase precursor	-138537	SSX2IP	afadin- and alpha-actinin-binding protein isoform 1	-69311	C1orf180	(no description)	-84788	LPAR3	lysophosphatidic acid receptor 3	100385
chr1:85214601-85214800	chr1_85214800	37.26	2	2	95.62	2	2	46.3	2	2	89.45	2	2	46.43	0	0	No	SSX2IP	afadin- and alpha-actinin-binding protein isoform 1	-58460	C1orf180	(no description)	-113997	LPAR3	lysophosphatidic acid receptor 3	144196	LPAR3	lysophosphatidic acid receptor 3	64385	SSX2IP	afadin- and alpha-actinin-binding protein isoform 1	-105311	C1orf180	(no description)	-120788
chr1:85314401-85314600	chr1_85314600	22.33	2	2	71.45	2	2	95.34	2	2	69.74	2	2	95.21	0	0	No	LPAR3	lysophosphatidic acid receptor 3	44396	MCOLN2	mucolipin-2	148296	SSX2IP	afadin- and alpha-actinin-binding protein isoform 1	-158260	LPAR3	lysophosphatidic acid receptor 3	-35415	MCOLN2	mucolipin-2	76765	MCOLN3	mucolipin-3 isoform 1	169264	LPAR3
chr1:85765801-85766000	chr1_85766000	26.2	2	2	97.73	2	2	69.91	2	2	96.01	2	2	68.52	1	1	No	BCL10	B-cell lymphoma/leukemia 10	-23313	LOC646626	(no description)	23860	C1orf52	(no description)	-40545	DDAH1	N(G),N(G)-dimethylarginine dimethylaminohydrolase 1 isoform 2	18267	LOC646626	(no description)	22129	BCL10	B-cell lymphoma/leukemia 10	-34441
chr1:86315601-86315800	chr1_86315800	21.14	2	2	34.54	2	2	70.49	2	2	50.99	2	2	90.38	1	1	No	ZNHIT6	box C/D snoRNA protein 1 isoform 1	-141584	CYR61	protein CYR61 precursor	269257	DDAH1	N(G),N(G)-dimethylarginine dimethylaminohydrolase 1 isoform 2	-271654	COL24A1	collagen alpha-1(XXIV) chain precursor	-120785	ZNHIT6	box C/D snoRNA protein 1 isoform 1	-200595	CYR61	protein CYR61 precursor	266052	COL24A1
chr1:86807401-86807600	chr1_86807600	28.26	2	2	88.48	2	2	54.91	2	2	95.45	2	2	60.1	0	0	No	MIR7856	(no description)	15870	ODF2L	outer dense fiber protein 2-like isoform d	54525	CLCA2	calcium-activated chloride channel regulator 2 precursor	-82268	ODF2L	outer dense fiber protein 2-like isoform d	5006	MIR7856	(no description)	15814	CLCA2	calcium-activated chloride channel regulator 2 precursor	-114740
chr1:88197001-88197200	chr1_88197200	30.56	3	3	58.17	3	3	91.8	3	3	60.86	3	3	93.52	0	0	No	RP4-544H6.2	(no description)	-359762	LMO4	LIM domain transcription factor LMO4	402950	LINC01140	(no description)	599492	RP4-544H6.2	(no description)	-377891	LMO4	LIM domain transcription factor LMO4	382493	LINC01140	(no description)	562214
chr1:88236201-88236400	chr1_88236400	21.35	2	2	94.74	2	2	45.45	2	2	80	2	2	44.74	0	0	No	RP4-544H6.2	(no description)	-398962	LMO4	LIM domain transcription factor LMO4	442150	LINC01140	(no description)	638692	RP4-544H6.2	(no description)	-417091	LMO4	LIM domain transcription factor LMO4	421693	LINC01140	(no description)	601414
chr1:88622801-88623000	chr1_88623000	26.2	3	3	62.84	3	3	97.24	3	3	57.01	3	3	89.29	1	1	No	PKN2	serine/threonine-protein kinase N2	-527021	GTF2B	transcription initiation factor IIB	734401	RP4-544H6.2	(no description)	-785562	PKN2	serine/threonine-protein kinase N2	-679038	GTF2B	transcription initiation factor IIB	695420	CCBL2	kynurenine--oxoglutarate transaminase 3 isoform 2	778555
chr1:88736601-88736800	chr1_88736800	20.7	2	2	88.5	2	2	65.63	2	2	87.16	2	2	65.31	1	1	No	PKN2	serine/threonine-protein kinase N2	-413221	GTF2B	transcription initiation factor IIB	620601	RBMXL1	RNA binding motif protein, X-linked-like-1	721943	PKN2	serine/threonine-protein kinase N2	-565238	GTF2B	transcription initiation factor IIB	581620	CCBL2	kynurenine--oxoglutarate transaminase 3 isoform 2	664755
chr1:88746401-88746600	chr1_88746600	33.49	2	2	78.51	2	2	40.2	2	2	84.7	2	2	44.26	0	0	No	PKN2	serine/threonine-protein kinase N2	-403421	GTF2B	transcription initiation factor IIB	610801	RBMXL1	RNA binding motif protein, X-linked-like-1	712143	PKN2	serine/threonine-protein kinase N2	-555438	GTF2B	transcription initiation factor IIB	571820	CCBL2	kynurenine--oxoglutarate transaminase 3 isoform 2	654955
chr1:88775001-88775200	chr1_88775200	28.32	3	3	93.04	3	3	60.28	3	3	94.55	3	3	63.55	0	0	No	PKN2	serine/threonine-protein kinase N2	-374821	GTF2B	transcription initiation factor IIB	582201	RBMXL1	RNA binding motif protein, X-linked-like-1	683543	PKN2	serine/threonine-protein kinase N2	-526838	GTF2B	transcription initiation factor IIB	543220	CCBL2	kynurenine--oxoglutarate transaminase 3 isoform 2	626355
chr1:88826801-88827000	chr1_88827000	20.3	2	2	94.64	2	2	66.81	2	2	90.62	2	2	66.62	1	1	No	PKN2	serine/threonine-protein kinase N2	-323021	GTF2B	transcription initiation factor IIB	530401	RBMXL1	RNA binding motif protein, X-linked-like-1	631743	PKN2	serine/threonine-protein kinase N2	-475038	GTF2B	transcription initiation factor IIB	491420	CCBL2	kynurenine--oxoglutarate transaminase 3 isoform 2	574555
chr1:89489801-89490000	chr1_89490000	24.73	2	2	45.74	2	2	76.99	2	2	50.45	2	2	85.14	1	1	No	GBP3	guanylate-binding protein 3	-1351	CCBL2	kynurenine--oxoglutarate transaminase 3 isoform 1	-31257	RBMXL1	RNA binding motif protein, X-linked-like-1	-31257	GBP3	guanylate-binding protein 3	-17541	GBP1	interferon-induced guanylate-binding protein 1	28086	RBMXL1	RNA binding motif protein, X-linked-like-1	-44762
chr1:89500001-89500200	chr1_89500200	25.85	4	4	68.54	4	4	99.07	4	4	70.08	4	4	97.66	0	0	No	GBP3	guanylate-binding protein 3	-11551	GBP1	interferon-induced guanylate-binding protein 1	30943	CCBL2	kynurenine--oxoglutarate transaminase 3 isoform 1	-41457	GBP1	interferon-induced guanylate-binding protein 1	17886	GBP3	guanylate-binding protein 3	-27741	RBMXL1	RNA binding motif protein, X-linked-like-1	-54962
chr1:89522401-89522600	chr1_89522600	30.16	3	3	57.54	3	3	98.81	3	3	58.59	3	3	93.73	0	0	Yes	GBP1	interferon-induced guanylate-binding protein 1	8543	GBP3	guanylate-binding protein 3	-33951	CCBL2	kynurenine--oxoglutarate transaminase 3 isoform 1	-63857	GBP1	interferon-induced guanylate-binding protein 1	-4514	GBP2	interferon-induced guanylate-binding protein 2	49315	GBP3	guanylate-binding protein 3	-50141	GBP1	GBP1
chr1:89623601-89623800	chr1_89623800	20.96	2	2	93.88	2	2	68.38	2	2	93.6	2	2	70.56	1	1	No	GBP7	guanylate-binding protein 7	18023	GBP2	interferon-induced guanylate-binding protein 2	-31858	GBP4	guanylate-binding protein 4	40933	GBP4	guanylate-binding protein 4	23130	GBP7	guanylate-binding protein 7	-26267	GBP2	interferon-induced guanylate-binding protein 2	-51885	GBP7
chr1:89852001-89852200	chr1_89852200	25.53	2	2	74.07	2	2	46.77	2	2	76.22	2	2	47.73	1	1	No	GBP1P1	(no description)	-21137	GBP6	guanylate-binding protein 6	22665	LOC729930	(no description)	-96055	GBP6	guanylate-binding protein 6	-1619	GBP1P1	(no description)	-38393	LOC729930	(no description)	-97160	GBP6	GBP6
chr1:91017401-91017600	chr1_91017600	20.09	2	2	58.57	2	2	82.64	2	2	63.45	2	2	88.09	0	1	No	BARHL2	barH-like 2 homeobox protein	165294	ZNF644	zinc finger protein 644 isoform 2	469565	ZNF326	DBIRD complex subunit ZNF326 isoform 3	556823	BARHL2	barH-like 2 homeobox protein	160078	ZNF644	zinc finger protein 644 isoform 1	363356	ZNF326	DBIRD complex subunit ZNF326 isoform 1	523406
chr1:91102401-91102600	chr1_91102600	23.2	2	2	66.42	2	2	96.08	2	2	59.64	2	2	96.43	0	1	No	BARHL2	barH-like 2 homeobox protein	80294	ZNF644	zinc finger protein 644 isoform 2	384565	ZNF326	DBIRD complex subunit ZNF326 isoform 3	641823	BARHL2	barH-like 2 homeobox protein	75078	ZNF644	zinc finger protein 644 isoform 1	278356	ZNF326	DBIRD complex subunit ZNF326 isoform 1	608406
chr1:91530001-91530200	chr1_91530200	27.84	3	3	93.52	3	3	58.89	3	3	90.24	3	3	59.28	0	0	No	ZNF644	zinc finger protein 644 isoform 2	-42288	HFM1	probable ATP-dependent DNA helicase HFM1	340326	BARHL2	barH-like 2 homeobox protein	-347306	ZNF644	zinc finger protein 644 isoform 2	-149244	HFM1	probable ATP-dependent DNA helicase HFM1	196222	BARHL2	barH-like 2 homeobox protein	-352522
chr1:91585201-91585400	chr1_91585400	27.63	2	2	47.3	2	2	79.63	2	2	40.74	2	2	73.38	1	1	No	ZNF644	zinc finger protein 644 isoform 2	-97488	HFM1	probable ATP-dependent DNA helicase HFM1	285126	CDC7	cell division cycle 7-related protein kinase	-381103	HFM1	probable ATP-dependent DNA helicase HFM1	141022	ZNF644	zinc finger protein 644 isoform 2	-204444	CDC7	cell division cycle 7-related protein kinase	-406021
chr1:91627001-91627200	chr1_91627200	25.22	2	2	45.35	2	2	83.82	2	2	50	2	2	80.41	1	0.5	No	ZNF644	zinc finger protein 644 isoform 2	-139288	HFM1	probable ATP-dependent DNA helicase HFM1	243326	CDC7	cell division cycle 7-related protein kinase	-339303	HFM1	probable ATP-dependent DNA helicase HFM1	99222	ZNF644	zinc finger protein 644 isoform 2	-246244	CDC7	cell division cycle 7-related protein kinase	-364221
chr1:91686201-91686400	chr1_91686400	34.16	2	2	96.97	2	2	44.87	2	2	89.92	2	2	48.31	1	1	No	HFM1	probable ATP-dependent DNA helicase HFM1	184126	ZNF644	zinc finger protein 644 isoform 2	-198488	CDC7	cell division cycle 7-related protein kinase	-280103	HFM1	probable ATP-dependent DNA helicase HFM1	40022	CDC7	cell division cycle 7-related protein kinase	-305021	ZNF644	zinc finger protein 644 isoform 2	-305444
chr1:91964001-91964200	chr1_91964200	28.61	2	2	67.2	2	2	96.75	2	2	66.01	2	2	96.07	0.5	0.5	No	CDC7	cell division cycle 7-related protein kinase	-2303	HFM1	probable ATP-dependent DNA helicase HFM1	-93674	TGFBR3	transforming growth factor beta receptor type 3 isoform b precursor	387736	CDC7	cell division cycle 7-related protein kinase	-27221	TGFBR3	transforming growth factor beta receptor type 3 isoform b precursor	181799	HFM1	probable ATP-dependent DNA helicase HFM1	-237778
chr1:92021601-92021800	chr1_92021800	21.39	2	2	54.17	2	2	88.89	2	2	47.77	2	2	77.93	0	0	No	CDC7	cell division cycle 7-related protein kinase	55036	HFM1	probable ATP-dependent DNA helicase HFM1	-151274	TGFBR3	transforming growth factor beta receptor type 3 isoform b precursor	330136	CDC7	cell division cycle 7-related protein kinase	30379	TGFBR3	transforming growth factor beta receptor type 3 isoform b precursor	124199	HFM1	probable ATP-dependent DNA helicase HFM1	-295378
chr1:92036201-92036400	chr1_92036400	53.4	3	3	90.28	3	3	31.31	3	3	88.89	3	3	33.33	0.3	0	No	CDC7	cell division cycle 7-related protein kinase	69636	HFM1	probable ATP-dependent DNA helicase HFM1	-165874	TGFBR3	transforming growth factor beta receptor type 3 isoform b precursor	315536	CDC7	cell division cycle 7-related protein kinase	44979	TGFBR3	transforming growth factor beta receptor type 3 isoform b precursor	109599	HFM1	probable ATP-dependent DNA helicase HFM1	-309978
chr1:92051401-92051600	chr1_92051600	42.98	2	2	93.33	2	2	45.24	2	2	100	2	2	50	0	0	No	CDC7	cell division cycle 7-related protein kinase	84836	HFM1	probable ATP-dependent DNA helicase HFM1	-181074	TGFBR3	transforming growth factor beta receptor type 3 isoform b precursor	300336	CDC7	cell division cycle 7-related protein kinase	60179	TGFBR3	transforming growth factor beta receptor type 3 isoform b precursor	94399	HFM1	probable ATP-dependent DNA helicase HFM1	-325178
chr1:92051601-92051800	chr1_92051800	30.42	4	4	83.68	4	4	42.24	4	4	97.12	4	4	48.97	0	0	No	CDC7	cell division cycle 7-related protein kinase	85036	HFM1	probable ATP-dependent DNA helicase HFM1	-181274	TGFBR3	transforming growth factor beta receptor type 3 isoform b precursor	300136	CDC7	cell division cycle 7-related protein kinase	60379	TGFBR3	transforming growth factor beta receptor type 3 isoform b precursor	94199	HFM1	probable ATP-dependent DNA helicase HFM1	-325378
chr1:92058201-92058400	chr1_92058400	29.11	3	3	95.38	3	3	64.84	3	3	95.8	3	3	65.85	0	0	No	CDC7	cell division cycle 7-related protein kinase	91636	HFM1	probable ATP-dependent DNA helicase HFM1	-187874	TGFBR3	transforming growth factor beta receptor type 3 isoform b precursor	293536	CDC7	cell division cycle 7-related protein kinase	66979	TGFBR3	transforming growth factor beta receptor type 3 isoform b precursor	87599	HFM1	probable ATP-dependent DNA helicase HFM1	-331978
chr1:92077801-92078000	chr1_92078000	22.45	2	2	64.39	2	2	93.36	2	2	55.97	2	2	87.55	0	0	No	CDC7	cell division cycle 7-related protein kinase	111236	HFM1	probable ATP-dependent DNA helicase HFM1	-207474	TGFBR3	transforming growth factor beta receptor type 3 isoform b precursor	273936	TGFBR3	transforming growth factor beta receptor type 3 isoform b precursor	67999	CDC7	cell division cycle 7-related protein kinase	86579	HFM1	probable ATP-dependent DNA helicase HFM1	-351578
chr1:92608001-92608200	chr1_92608200	26.17	2	2	64.76	2	2	98	2	2	67.08	2	2	95.88	0	0	No	KIAA1107	uncharacterized protein KIAA1107	-24508	BTBD8	BTB/POZ domain-containing protein 8	62239	SETSIP	SET-like protein	-67071	BTBD8	BTB/POZ domain-containing protein 8	-5301	KIAA1107	uncharacterized protein KIAA1107	-42180	SETSIP	SET-like protein	-68108	BTBD8
chr1:93494201-93494400	chr1_93494400	20.05	2	2	80	2	2	58.33	2	2	81.82	2	2	58.62	1	1	No	MTF2	metal-response element-binding transcription factor 2 isoform a	-50491	FAM69A	protein FAM69A isoform 1	-67221	TMED5	(no description)	151946	MTF2	metal-response element-binding transcription factor 2 isoform a	-110338	TMED5	(no description)	120998	FAM69A	protein FAM69A isoform 1	-186584
chr1:94300401-94300600	chr1_94300600	22.12	3	3	94.51	3	3	65.36	3	3	91.7	3	3	66.67	0	1	No	MIR760	(no description)	-11887	BCAR3	breast cancer anti-estrogen resistance protein 3 isoform 1	12206	DNTTIP2	deoxynucleotidyltransferase terminal-interacting protein 2	44262	MIR760	(no description)	-11967	DNTTIP2	deoxynucleotidyltransferase terminal-interacting protein 2	34513	GCLM	glutamate--cysteine ligase regulatory subunit	52089	BCAR3
chr1:94315601-94315800	chr1_94315800	22.02	2	2	79.84	2	2	49.92	2	2	72.73	2	2	45.16	1	1	No	BCAR3	breast cancer anti-estrogen resistance protein 3 isoform 1	-2994	MIR760	(no description)	3313	DNTTIP2	deoxynucleotidyltransferase terminal-interacting protein 2	29062	MIR760	(no description)	3233	DNTTIP2	deoxynucleotidyltransferase terminal-interacting protein 2	19313	GCLM	glutamate--cysteine ligase regulatory subunit	36889
chr1:94316401-94316600	chr1_94316600	22.52	8	8	22.17	8	8	59.02	8	8	32.24	8	8	63.22	0	0	No	BCAR3	breast cancer anti-estrogen resistance protein 3 isoform 1	-3794	MIR760	(no description)	4113	DNTTIP2	deoxynucleotidyltransferase terminal-interacting protein 2	28262	MIR760	(no description)	4033	DNTTIP2	deoxynucleotidyltransferase terminal-interacting protein 2	18513	GCLM	glutamate--cysteine ligase regulatory subunit	36089
chr1:94477201-94477400	chr1_94477400	22.16	2	2	86.43	2	2	36.48	2	2	72.58	2	2	37.04	0.2	0	No	GCLM	glutamate--cysteine ligase regulatory subunit	-102288	ABCA4	retinal-specific ATP-binding cassette transporter	109405	DNTTIP2	deoxynucleotidyltransferase terminal-interacting protein 2	-132538	ABCA4	retinal-specific ATP-binding cassette transporter	-18907	GCLM	glutamate--cysteine ligase regulatory subunit	-124711	DNTTIP2	deoxynucleotidyltransferase terminal-interacting protein 2	-142287	ABCA4
chr1:95081401-95081600	chr1_95081600	43.08	2	2	94.49	2	2	50	2	2	93.75	2	2	50	0	0	No	F3	tissue factor isoform 2 precursor	-74087	ABCD3	ATP-binding cassette sub-family D member 3 isoform a	197568	LINC01057	(no description)	204337	LINC01057	(no description)	41588	F3	tissue factor isoform 2 precursor	-86769	ABCD3	ATP-binding cassette sub-family D member 3 isoform a	97281
chr1:95093401-95093600	chr1_95093600	20.52	6	6	54.26	6	6	85.09	6	6	57.64	6	6	96.87	0	0	No	F3	tissue factor isoform 2 precursor	-86087	LINC01057	(no description)	192337	SLC44A3	choline transporter-like protein 3 isoform 3	-192397	LINC01057	(no description)	29588	F3	tissue factor isoform 2 precursor	-98769	ABCD3	ATP-binding cassette sub-family D member 3 isoform a	109281
chr1:95162201-95162400	chr1_95162400	33.79	4	4	60.49	4	4	98.33	4	4	55.65	4	4	96.41	0	1	No	LINC01057	(no description)	123537	SLC44A3	choline transporter-like protein 3 isoform 3	-123597	F3	tissue factor isoform 2 precursor	-154887	LINC01057	(no description)	-39212	F3	tissue factor isoform 2 precursor	-167569	ABCD3	ATP-binding cassette sub-family D member 3 isoform a	178081	LINC01057
chr1:95185401-95185600	chr1_95185600	20.36	2	2	39.87	2	2	15	2	2	40.69	2	2	17.86	0.6	1	No	LINC01057	(no description)	100337	SLC44A3	choline transporter-like protein 3 isoform 3	-100397	F3	tissue factor isoform 2 precursor	-178087	LINC01057	(no description)	-62412	SLC44A3	choline transporter-like protein 3 isoform 3	-175303	CNN3	calponin-3 isoform 2	177004	LINC01057
chr1:95218801-95219000	chr1_95219000	26.44	2	2	45	2	2	73.56	2	2	47.5	2	2	76.44	1	1	No	LINC01057	(no description)	66937	SLC44A3	choline transporter-like protein 3 isoform 3	-66997	CNN3	calponin-3 isoform 3	172464	LINC01057	(no description)	-95812	SLC44A3	choline transporter-like protein 3 isoform 3	-141903	CNN3	calponin-3 isoform 2	143604	LINC01057
chr1:95308801-95309000	chr1_95309000	40.93	2	2	45.83	2	2	90.95	2	2	50	2	2	94.09	0	0	No	SLC44A3	choline transporter-like protein 3 isoform 2	22801	LINC01057	(no description)	-23063	CNN3	calponin-3 isoform 3	82464	SLC44A3	choline transporter-like protein 3 isoform 3	-51903	CNN3	calponin-3 isoform 2	53604	RP4-639F20.1	(no description)	-119926	SLC44A3
chr1:95312001-95312200	chr1_95312200	34.26	2	2	43.75	2	2	85.16	2	2	40.62	2	2	91.99	0	0	No	SLC44A3	choline transporter-like protein 3 isoform 2	26001	LINC01057	(no description)	-26263	CNN3	calponin-3 isoform 3	79264	SLC44A3	choline transporter-like protein 3 isoform 3	-48703	CNN3	calponin-3 isoform 2	50404	RP4-639F20.1	(no description)	-116726	SLC44A3
chr1:95356201-95356400	chr1_95356400	29.9	3	3	64.29	3	3	95.98	3	3	62.21	3	3	95.39	1	1	No	CNN3	calponin-3 isoform 3	35064	RP4-639F20.1	(no description)	-37283	SLC44A3	choline transporter-like protein 3 isoform 2	70201	SLC44A3	choline transporter-like protein 3 isoform 3	-4503	CNN3	calponin-3 isoform 2	6204	RP4-639F20.1	(no description)	-72526	SLC44A3
chr1:95408401-95408600	chr1_95408600	29.74	2	2	87.98	2	2	43.06	2	2	83.65	2	2	48.11	1	1	No	RP4-639F20.1	(no description)	14917	CNN3	calponin-3 isoform 1	-15721	SLC44A3	choline transporter-like protein 3 isoform 2	122401	RP4-639F20.1	(no description)	-20326	ALG14	UDP-N-acetylglucosamine transferase subunit ALG14 homolog	39778	CNN3	calponin-3 isoform 3	-45996	RP4-639F20.1
chr1:95504601-95504800	chr1_95504800	28.38	2	2	79.8	2	2	43.21	2	2	89.76	2	2	47.98	1	1	No	ALG14	UDP-N-acetylglucosamine transferase subunit ALG14 homolog	33807	TMEM56	transmembrane protein 56	-53372	TMEM56-RWDD3	TMEM56-RWDD3 protein	-78778	ALG14	UDP-N-acetylglucosamine transferase subunit ALG14 homolog	-56422	RP4-639F20.1	(no description)	75874	CNN3	calponin-3 isoform 3	-142196	ALG14
chr1:95533401-95533600	chr1_95533600	46.88	2	2	47.37	2	2	95	2	2	46.67	2	2	95.53	1	1	No	ALG14	UDP-N-acetylglucosamine transferase subunit ALG14 homolog	5007	TMEM56	transmembrane protein 56	-24572	TMEM56-RWDD3	TMEM56-RWDD3 protein	-49978	ALG14	UDP-N-acetylglucosamine transferase subunit ALG14 homolog	-85222	RP4-639F20.1	(no description)	104674	TMEM56	transmembrane protein 56	-129661	ALG14
chr1:95544801-95545000	chr1_95545000	38.84	2	2	74.34	2	2	22.22	2	2	92.43	2	2	38	0	0	No	ALG14	UDP-N-acetylglucosamine transferase subunit ALG14 homolog	-6393	TMEM56	transmembrane protein 56	-13172	TMEM56-RWDD3	TMEM56-RWDD3 protein	-38578	ALG14	UDP-N-acetylglucosamine transferase subunit ALG14 homolog	-96622	RP4-639F20.1	(no description)	116074	TMEM56	transmembrane protein 56	-118261
chr1:95568001-95568200	chr1_95568200	38	2	2	41.77	2	2	82.16	2	2	41.88	2	2	84.79	1	1	No	TMEM56	transmembrane protein 56	10028	TMEM56	transmembrane protein 56	-14793	TMEM56-RWDD3	TMEM56-RWDD3 protein	-15378	TMEM56	transmembrane protein 56	-95061	ALG14	UDP-N-acetylglucosamine transferase subunit ALG14 homolog	-119822	RP4-639F20.1	(no description)	139274	TMEM56
chr1:95586601-95586800	chr1_95586800	27.45	3	3	51.25	3	3	84.4	3	3	54.45	3	3	91.32	1	1	No	TMEM56-RWDD3	TMEM56-RWDD3 protein	3222	TMEM56	transmembrane protein 56	3807	ALG14	UDP-N-acetylglucosamine transferase subunit ALG14 homolog	-48193	TMEM56	transmembrane protein 56	-76461	TMEM56-RWDD3	TMEM56-RWDD3 protein	-123809	RWDD3	RWD domain-containing protein 3 isoform e	-126081	TMEM56-RWDD3,TMEM56
chr1:95628601-95628800	chr1_95628800	24.4	2	2	40.71	2	2	69.99	2	2	36.03	2	2	64.49	1	1	No	TMEM56-RWDD3	TMEM56-RWDD3 protein	45222	TMEM56	transmembrane protein 56	45807	RWDD3	RWD domain-containing protein 3 isoform e	-71010	TMEM56	transmembrane protein 56	-34461	TMEM56-RWDD3	TMEM56-RWDD3 protein	-81809	RWDD3	RWD domain-containing protein 3 isoform e	-84081	TMEM56-RWDD3,TMEM56
chr1:95665801-95666000	chr1_95666000	32.79	2	2	51.94	2	2	100	2	2	45.45	2	2	87.98	0	0	No	RWDD3	RWD domain-containing protein 3 isoform e	-33810	TMEM56-RWDD3	TMEM56-RWDD3 protein	82422	TMEM56	transmembrane protein 56	83007	TMEM56	transmembrane protein 56	2739	TMEM56-RWDD3	TMEM56-RWDD3 protein	-44609	RWDD3	RWD domain-containing protein 3 isoform e	-46881	TMEM56-RWDD3
chr1:95666601-95666800	chr1_95666800	34.3	2	2	47.73	2	2	97.22	2	2	32.5	2	2	100	0	0	No	RWDD3	RWD domain-containing protein 3 isoform e	-33010	TMEM56-RWDD3	TMEM56-RWDD3 protein	83222	TMEM56	transmembrane protein 56	83807	TMEM56	transmembrane protein 56	3539	TMEM56-RWDD3	TMEM56-RWDD3 protein	-43809	RWDD3	RWD domain-containing protein 3 isoform e	-46081	TMEM56-RWDD3
chr1:95707401-95707600	chr1_95707600	49.45	2	2	47.18	2	2	100	2	2	48.08	2	2	98.81	0	0	No	RWDD3	(no description)	7790	TMEM56-RWDD3	TMEM56-RWDD3 protein	124022	TMEM56	transmembrane protein 56	124607	TMEM56-RWDD3	TMEM56-RWDD3 protein	-3009	RWDD3	RWD domain-containing protein 3 isoform e	-5281	TMEM56	transmembrane protein 56	44339	TMEM56-RWDD3,RWDD3
chr1:95863801-95864000	chr1_95864000	22.39	2	2	69.67	2	2	94.17	2	2	67.5	2	2	94.58	0	1	No	FLJ31662	(no description)	-76392	RWDD3	(no description)	164190	TMEM56-RWDD3	TMEM56-RWDD3 protein	280422	FLJ31662	(no description)	-81012	RWDD3	(no description)	151119	TMEM56-RWDD3	TMEM56-RWDD3 protein	153391
chr1:95939601-95939800	chr1_95939800	21.51	2	2	73.44	2	2	44.12	2	2	82.61	2	2	47.5	1	1	No	FLJ31662	(no description)	-592	RWDD3	(no description)	239990	TMEM56-RWDD3	TMEM56-RWDD3 protein	356222	FLJ31662	(no description)	-5212	RWDD3	(no description)	226919	TMEM56-RWDD3	TMEM56-RWDD3 protein	229191
chr1:96552001-96552200	chr1_96552200	22.83	2	2	61.54	2	2	85.74	2	2	59.86	2	2	84.92	0	0	No	FLJ31662	(no description)	611808	PTBP2	polypyrimidine tract-binding protein 2	-635074	RWDD3	(no description)	852390	FLJ31662	(no description)	607188	PTBP2	polypyrimidine tract-binding protein 2	-728505	RWDD3	(no description)	839319
chr1:96960001-96960200	chr1_96960200	32.87	2	2	96.88	2	2	53.8	2	2	83.56	2	2	41.14	1	1	No	PTBP2	polypyrimidine tract-binding protein 2	-227074	DPYD-AS1	(no description)	-601378	FLJ31662	(no description)	1019808	PTBP2	polypyrimidine tract-binding protein 2	-320505	DPYD	dihydropyrimidine dehydrogenase [NADP(+)] isoform 1	583199	DPYD-AS1	(no description)	-828411
chr1:97523001-97523200	chr1_97523200	20.82	2	2	60	2	2	84.74	2	2	59.84	2	2	88.89	0	0	No	DPYD-AS1	(no description)	-38378	PTBP2	polypyrimidine tract-binding protein 2	335926	DPYD-AS2	(no description)	-739376	DPYD	dihydropyrimidine dehydrogenase [NADP(+)] isoform 1	20199	PTBP2	polypyrimidine tract-binding protein 2	242495	DPYD-AS1	(no description)	-265411
chr1:97570001-97570200	chr1_97570200	25.57	2	2	43.57	2	2	78.48	2	2	47.41	2	2	76.93	0	0	No	DPYD-AS1	(no description)	8622	PTBP2	polypyrimidine tract-binding protein 2	382926	DPYD-AS2	(no description)	-692376	DPYD	dihydropyrimidine dehydrogenase [NADP(+)] isoform 1	-26801	DPYD-AS1	(no description)	-218411	PTBP2	polypyrimidine tract-binding protein 2	289495	DPYD-AS1,DPYD
chr1:97848601-97848800	chr1_97848800	31.02	3	3	64.48	3	3	100	3	3	62.38	3	3	96.33	1	1	No	DPYD-AS1	(no description)	287222	DPYD-AS2	(no description)	-413776	DPYD	dihydropyrimidine dehydrogenase [NADP(+)] isoform 2	537915	DPYD-AS1	(no description)	60189	DPYD	dihydropyrimidine dehydrogenase [NADP(+)] isoform 1	-305401	DPYD	dihydropyrimidine dehydrogenase [NADP(+)] isoform 2	336613	DPYD
chr1:99270801-99271000	chr1_99271000	38.23	2	2	41.67	2	2	86.25	2	2	45.71	2	2	94.08	0.5	0.5	No	SNX7	sorting nexin-7 isoform b	143665	RP5-896L10.1	(no description)	-198931	LPPR5	lipid phosphate phosphatase-related protein type 5 isoform 1	199549	SNX7	sorting nexin-7 isoform b	44844	LPPR5	lipid phosphate phosphatase-related protein type 5 isoform 1	84900	RP5-896L10.1	(no description)	-343508
chr1:99365801-99366000	chr1_99366000	42.33	4	4	48.84	4	4	94.24	4	4	46.1	4	4	96.68	0	0	No	RP5-896L10.1	(no description)	-103931	LPPR5	lipid phosphate phosphatase-related protein type 5 isoform 1	104549	SNX7	sorting nexin-7 isoform b	238665	LPPR5	lipid phosphate phosphatase-related protein type 5 isoform 2	-10100	SNX7	sorting nexin-7 isoform b	139844	RP5-896L10.1	(no description)	-248508	LPPR5
[truncated: 12,532 more rows]

## Sheet: Supplementary Table 2
UCSC browser coordinates	Bin	SIVI	C01_HF Total CpG sites	C01_HF CpG sites covered	C01_HF Average methylation	C02_HF Total CpG sites	C02_HF CpG sites covered	C02_HF Average methylation	C01_PBL Total CpG sites	C01_PBL CpG sites covered	C01_PBL Average methylation	C02_PBL Total CpG sites	C02_PBL_ CpG sites covered	C02_PBL Average methylation	SNP score (raw)	SNP score (filtered)	Segdup	GS1 Symbol	GS1 Description	GS1 Distance	GS2 Symbol	GS2 Description	GS2 Distance	GS3 Symbol	GS3 Description	GS3 Distance	GE1 Symbol	GE1 Description	GE1 Distance	GE2 Symbol	GE2 Description	GE2 Distance	GE3 Symbol	GE3 Description	GE3 Distance	Bin Intragenic to Genes	Exons overlapped by Bin
[truncated: 4,852 more rows]

[truncated: 5 more sheets: Supplementary Table 3, Supplementary Table 4, Supplementary Table 5, Supplementary Table 6, Supplementary Table 7]
